# Supplementary material for: Immunoglobulin A Glycosylation Differs between Crohn’s Disease and Ulcerative Colitis
Source: J Proteome Res. 2023 Aug 29;22(10):3213–24. doi: 10.1021/acs.jproteome.3c00260 (PMC10563165; doi:10.1021/acs.jproteome.3c00260)
Supplement: Supplementary file 1 — pr3c00260_si_001.xlsx [file pr3c00260_si_001.xlsx]

## Sheet: Supplementary tables
Supplementary tables
Immunoglobulin A glycosylation differs between Crohn’s Disease and Ulcerative Colitis
Florent Clerc 1, Karli R. Reiding 1,2,3, Noortje de Haan 1, Carolien A. Koeleman 1, Agnes L. Hipgrave Ederveen 1, Natalia Manetti4, IBD-BIOM consortium, Viktoria Dotz1#, Vito Annese 4,5,6, Manfred Wuhrer 1*
Authors affiliations
1Center for Proteomics and Metabolomics, Leiden University Medical Center (LUMC), Postbus 9600, 2300 RC Leiden, The Netherlands
2Biomolecular Mass Spectrometry and Proteomics, Bijvoet Center for Biomolecular Research and Utrecht Institute for Pharmaceutical Sciences, University of Utrecht, Padualaan 8, 3584 CH Utrecht, The Netherlands
3Netherlands Proteomics Center, Padualaan 8, 3584 CH Utrecht, The Netherlands.
4Unit of Gastroenterology SOD2 (Strutture Organizzative Dipartimentali), Azienda Ospedaliero Universitaria (AOU) Careggi, Florence, Italy.
5Gastroenterology Unit, San Jacopo Hospital, Pistoia, Italy
6Unit of Gastroenterology, IRCCS-CSS (Istituto di Ricovero e Cura a Carattere Scientifico–Casa Sollievo della Sofferenza) Hospital, San Giovanni Rotondo, Italy.
7Vita-Salute San Raffaele University Faculty of Medicine and Surgery, Milano, Italy7IRCCS Policlinico San Danato, San Donato Milanese, Italy
#Current address: BioTherapeutics Analytical Development, Janssen Biologics BV, Einsteinweg 101, 2333 CB Leiden, The Netherlands
*Corresponding Author
e-mail: m.wuhrer@lumc.nl, Phone: +31-71-5266989.
Supplementary tables
S1: Properties of analytes of IgA glycopeptides
S2: Byonic fragmentation identification
S3: Derived traits calculations
S4: Associations of IgA glycopeptides with age and sex
S5: Associations of IgA glycopeptides with IBD
S6: Associations of IgA glycopeptides with disease location in CD
S7: Associations of IgA glycopeptides with disease behavior in CD
S8: Associations of IgA glycopeptides with disease location in UC
S9: Associations of IgA glycopeptides with surgery
S10: Associations of IgA glycopeptides with drug strength

## Sheet: S1
Supplementary table 1: Properties of analytes of IgA glycopeptides. IgA glycopeptides analyzed by LC-ESI-MS. The antennae representation has been simplified for readability purposes. The structures proposed here can have different isomers. Monosaccharide positions and linkages are proposed based on literature. Structures are given as representative examples. The means, standard deviations, values…
IgA glycopeptides in visucon standard
Site	Glycopeptide / derived traits	Mono isotopic mass of singly charged glycopeptide [M+H]+	Mono isotopic mass of extracted charge states					Proposed structures	mean of relative intensity (SD) %	CV (%)	S/N					mass accuracy (ppm)					Deviation from theoretical isotopic pattern (Δ)					MS/MS annotation
			[M+2H]2+	[M+3H]3+	[M+4H]4+	[M+5H]5+	[M+6H]6+				[M+2H]2+	[M+3H]3+	[M+4H]4+	[M+5H]5+	[M+6H]6+	[M+2H]2+	[M+3H]3+	[M+4H]4+	[M+5H]5+	[M+6H]6+	[M+2H]2+	[M+3H]3+	[M+4H]4+	[M+5H]5+	[M+6H]6+	Parent ion	Peptide fragments	Glycan fragments
Peptide clusters	Asn205 TPLcluster	-	-	-	-	-	-	TPLTANITK	-	-	-	-	-	-	-	-	-	-	-	-	-	-	-	-	-	-	-	-
	Ser89-126 HYTcluster	-	-	-	-	-	-	HYTNPSQDVTVPCPVPSTPPTPSPSTPPTPSPSCCHPR	-	-	-	-	-	-	-	-	-	-	-	-	-	-	-	-	-	-	-	-
	Asn340-Ya LAGCacluster	-	-	-	-	-	-	LAGKPTHVNVSVVMAEVDGTCcam	-	-	-	-	-	-	-	-	-	-	-	-	-	-	-	-	-	-	-	-
	Asn340-Yb LAGCbcluster	-	-	-	-	-	-	LAGKPTHVNVSVVMAEVDGTCcam	-	-	-	-	-	-	-	-	-	-	-	-	-	-	-	-	-	-	-	-
	Asn340 LAGYcluster	-	-	-	-	-	-	LAGKPTHVNVSVVMAEVDGTCcamY	-	-	-	-	-	-	-	-	-	-	-	-	-	-	-	-	-	-	-	-
	Asn144 LSLcluster	-	-	-	-	-	-	LSLHRPALEDLLLGSEANLTCTLTGLR	-	-	-	-	-	-	-	-	-	-	-	-	-	-	-	-	-	-	-	-
Asn205 IgA2	TPL_H4N5F1S0	2768.22	1384.61	-	-	-	-		1.06 (0.16)	14.79	34.7409	-	-	-	-	5.65726	10.927	3.9346	-	-	-	-	-	-	-	[M+3H]3+ 923.5163
	TPL_H5N5F1S0	2930.28	1465.64	977.43	-	-	-		7.36 (0.48)	6.56	69.8331	88.5469	-	-	-	4.86337	8.74745	-	-	-	0.029116	-	-	-	-	[M+3H]3+ 976.5105
	TPL_H5N4F1S1	3018.29	1509.65	1006.77	-	-	-		31.99 (0.86)	2.69	191.572	819.281	-	-	-	7.22076	9.50326	-	-	-	0.021083	-	-	-	-	[M+3H]3+ 1006.5524
	TPL_H4N5F1S1	3059.32	1530.16	1020.44	-	-	-		4.45 (0.32)	7.29	22.6388	76.8169	-	-	-	7.61585	6.53779	12.4097	-	-	0.052939	-	-	-	-	[M+3H]3+ 1019.4768
	TPL_H5N5F1S1	3221.37	1611.19	1074.46	-	-	-		37.16 (0.82)	2.21	178.546	846.9	-	-	-	5.03139	7.35609	9.57562	-	-	0.013226	-	-	-	-	[M+3H]3+ 1074.7907
	TPL_H5N4F1S2	3309.39	1655.2	1103.8	-	-	-		10.97 (0.77)	7.05	47.0448	191.328	-	-	-	4.45184	8.67131	-	-	-	0.041542	-	-	-	-	[M+3H]3+ 1103.5080
	TPL_H6N5F1S1	3383.42	-	1128.48	-	-	-		1.07 (0.07)	6.87	-	35.0068	-	-	-	0.362678	6.44317	7.10332	-	-	0.268164	-	-	-	-
	TPL_H5N5F1S2	3512.47	1756.74	1171.49	-	-	-		5.78 (0.50)	8.67	19.4282	177.512	-	-	-	2.46523	3.10724	-	-	-	0.065197	-	-	-	-
Asn340-Ya IgA1	LAGCa_H5N4F1S1	4243.81	-	-	1061.71	-	-		3.71 (0.39)	10.58	-	-	21.9601	-	-	-	-	6.77397	-	-	-	-	-	-	-
	LAGCa_H5N4F1S2	4534.91	-	1512.31	1134.48	-	-		43.56 (0.74)	1.7	-	87.6882	180.4	-	-	-	5.63496	8.2828	7.7143	-	-	0.024262	-	-	-
	LAGCa_H5N5F1S1	4446.89	-	1482.97	1112.48	-	-		6.75 (0.34)	5.05	-	20.0878	29.8245	-	-	-	5.93825	6.34329	-	-	-	0.119905	-	-	-
	LAGCa_H5N5F1S2	4737.99	-	1580	1185.25	-	-		45.79 (0.82)	1.79	-	66.9157	142.184	-	-	-	7.15775	7.84348	9.19025	-	-	0.041545	-	-	-	[M+4H]4+ 1185.6683
Asn340-Yb IgA1	LAGCb_H5N4F1S1	4243.81	-	-	1061.71	-	-		4.60 (0.41)	8.96	-	-	65.2642	-	-	-	-	6.01674	-	-	-	-	-	-	-
	LAGCb_H5N4F1S2	4534.91	-	1512.31	1134.48	907.788	-		40.06 (0.62)	1.55	-	202.097	474.478	67.237	-	-	7.00485	8.59098	8.44938	-	-	0.013028	0.045963	-	-	[M+4H]4+ 1136.5897
	LAGCb_H5N5F1S1	4446.89	-	1482.97	1112.48	-	-		7.55 (0.31)	4.12	-	53.5845	99.0821	-	-	-	2.43107	5.78592	-	-	-	0.082473	-	-	-
	LAGCb_H5N5F1S2	4737.99	-	1580	1185.25	948.404	-		44.26 (0.57)	1.3	-	145.583	497.66	109.802	-	-	6.36319	7.9692	9.66468	-	-	0.014802	0.047104	-	-	[M+4H]4+ 1186.6605
	LAGCb_H6N5F1S2	4900.04	-	-	1225.77	-	-		3.24 (0.32)	10.04	-	-	46.6085	-	-	-	-3.66816	-0.4415	-	-	-	0.293779	-	-	-
Asn340 IgA1	LAGY_H5N4F0S1	4260.82	-	1420.94	-	-	-		1.21 (0.24)	20.19	-	22.1835	-	-	-	-	7.26728	-	-	-	-	-	-	-	-
	LAGY_H5N5F1S0	4318.86	-	1440.29	-	-	-		1.36 (0.16)	12.06	-	25.7781	-	-	-	-	5.34467	8.87433	-	-	-	-	-	-	-
	LAGY_H5N4F1S1	4406.88	-	1469.63	-	-	-		2.65 (0.39)	14.72	-	51.5507	-	-	-	-	3.19649	9.76447	-	-	-	-	-	-	-
	LAGY_H5N4F1S2	4697.97	-	1566.66	1175.25	-	-		35.00 (0.88)	2.52	-	126.421	251.785	-	-	-	5.38981	4.41408	8.06511	-	-	0.016949	-	-	-	[M+4H]4+ 1175.6839
	LAGY_H5N5F1S1	4609.96	-	1537.32	1153.24	-	-		11.22 (0.67)	5.99	-	58.3709	93.1508	-	-	-	8.88166	5.11574	-	-	-	0.034774	-	-	-
	LAGY_H5N5F1S2	4901.05	-	1634.36	1226.02	981.016	-		45.65 (1.61)	3.53	-	138.792	364.193	115.384	-	-	5.06227	7.51295	7.93108	-	-	0.015443	0.044719	-	-
	LAGY_H6N5F1S2	5063.1	-	1688.37	1266.53	-	-		2.72 (0.15)	5.69	-	14.8659	33.5167	-	-	-	4.26967	4.93447	6.04116	-	-	0.094483	-	-	-
Asn144 IgA1/2	LSL_H3N5F0S0	4465.15	-	1489.06	1117.04	-	-		6.84 (0.54)	7.84	-	21.615	57.8483	-	-	-	0.348594	5.12739	7.86736	-	-	0.145199	-	-	-	[M+4H]4+ 1116.5839
	LSL_H4N5F0S0	4627.21	-	1543.07	1157.56	-	-		6.15 (0.38)	6.17	-	17.1063	50.4778	-	-	-	0.412701	2.79743	6.22881	-	-	0.114525	-	-	-	[M+5H]5+ 926.4224			385.50 = H1N3 2+
	LSL_H5N4F0S1	4877.27	-	1626.43	1220.07	976.261	-		49.24 (1.09)	2.21	-	80.7885	324.627	157.284	-	-	3.88504	9.69249	8.36453	-	-	0.019365	0.048329	-	-	[M+4H]4+ 1219.6415
	LSL_H4N5F0S1	4918.3	-	1640.11	1230.33	-	-		8.81 (0.69)	7.87	-	22.392	72.4758	-	-	-	2.47294	4.86379	10.6246	-	-	0.081537	-	-	-	[M+4H]4+ 1230.6026
	LSL_H5N5F0S1	5080.35	-	1694.12	1270.84	1016.88	-		20.93 (0.81)	3.89	-	51.6327	134.936	86.5781	-	-	1.86257	7.89499	8.20545	-	-	0.048671	0.029155	-	-	[M+4H]4+ 1271.3398
	LSL_H5N4F0S2	5168.37	-	1723.46	1292.85	1034.48	-		7.71 (0.41)	5.33	-	14.0109	38.2839	35.4519	-	-	-1.00476	4.36579	7.09143	-	-	0.108745	0.055162	-	-	[M+5H]5+ 1034.5670
Ser89-126 IgA1	HYT_H3N3F0S3	6105.57	-	-	1527.15	1221.92	-		2.62 (0.22)	8.38	-	-	43.356	29.9184	-	-	-	6.79648	6.05297	-	-	-	0.058457	-	-
	HYT_H3N3F0S4	6396.67	-	-	1599.92	-	-		0.34 (0.05)	14.22	-	-	9.96611	-	-	-	-	5.92141	5.1764	-	-	-	-	-	-
	HYT_H3N4F0S2	6017.56	-	-	-	1204.32	1003.77		2.31 (0.30)	12.84	-	-	-	58.9132	36.9312	-	-	-	6.87568	-	-	-	-	0.043049	-
	HYT_H3N4F0S3	6308.65	-	-	1577.92	1262.54	-		4.08 (0.17)	4.08	-	-	54.8416	81.8322	-	-	-	6.82332	9.83416	-	-	-	0.022113	-	-
	HYT_H3N4F0S4	6599.75	-	-	1650.69	-	-		0.28 (0.03)	12.58	-	-	10.3067	-	-	-	-	7.13734	6.4136	-	-	-	-	-	-
	HYT_H3N5F0S1	5929.54	-	-	-	1186.71	-		1.39 (0.28)	20.1	-	-	-	35.2936	-	-	-	-	8.94852	-	-	-	-	-	-
	HYT_H3N5F0S2	6220.64	-	-	1555.91	1244.93	-		4.61 (0.24)	5.24	-	-	48.7678	67.8912	-	-	-	3.72066	3.64923	-	-	-	0.019077	-	-
	HYT_H3N5F0S3	6511.73	-	-	1628.69	1303.15	-		4.20 (0.28)	6.63	-	-	46.4886	61.9488	-	-	-	7.34324	3.39628	-	-	-	0.028416	-	-
	HYT_H3N6F0S1	6132.62	-	-	1533.91	-	-		0.54 (0.05)	9.02	-	-	18.5715	-	-	-	-	1.53655	10.0826	-	-	-	-	-	-
	HYT_H4N4F0S1	5888.52	-	-	1472.88	1178.51	-		4.34 (0.42)	9.72	-	-	82.8293	70.4632	-	-	-	4.83302	7.67414	-	-	-	0.020498	-	-
	HYT_H4N4F0S2	6179.61	-	-	1545.66	1236.73	1030.77		8.91 (0.41)	4.64	-	-	109.846	118.083	51.5376	-	-	7.05576	5.20258	-	-	-	0.014321	0.057792	-
	HYT_H4N4F0S3	6470.71	-	-	1618.43	1294.95	-		9.41 (0.25)	2.65	-	-	121.206	117.131	-	-	-	6.31147	3.68847	-	-	-	0.018298	-	-	[M+5H]5+ 1295.5575
	HYT_H4N4F0S4	6761.8	-	-	1691.21	1353.17	-		8.01 (0.40)	5.03	-	-	108.977	84.752	-	-	-	5.57715	3.70356	-	-	-	0.018435	-	-
	HYT_H4N4F0S5	7052.9	-	-	1763.98	-	-		0.54 (0.07)	13.7	-	-	26.6476	-	-	-	-	2.37969	4.43803	-	-	-	-	-	-
	HYT_H4N5F0S1	6091.59	-	-	1523.65	1219.12	1016.1		6.28 (0.44)	7.03	-	-	66.9943	85.454	34.5162	-	-	6.81433	7.81306	-	-	-	0.02084	0.02303	-
	HYT_H4N5F0S2	6382.69	-	-	1596.43	1277.34	1064.62		10.22 (0.25)	2.43	-	-	101.99	119.857	68.9725	-	-	5.35232	7.94913	-	-	-	0.018526	0.021259	-
	HYT_H4N5F0S3	6673.78	-	-	1669.2	1335.56	1113.14		12.08 (0.36)	2.98	-	-	138.718	148.545	46.5763	-	-	6.84908	5.12014	-	-	-	0.017764	0.019892	-	[M+5H]5+ 1335.5814
	HYT_H4N5F0S4	6964.88	-	-	1741.98	1393.78	-		8.64 (0.67)	7.81	-	-	138.374	100.121	-	-	-	3.98357	9.22323	-	-	-	0.022691	-	-
	HYT_H4N6F0S2	6585.77	-	-	-	1317.96	-		0.65 (0.06)	9.49	-	-	-	23.6624	-	-	-	-	5.83345	-	-	-	-	-	-
	HYT_H4N6F0S3	6876.86	-	-	1719.97	-	-		0.59 (0.06)	9.48	-	-	24.7252	-	-	-	-	2.8586	4.42617	-	-	-	-	-	-
	HYT_H5N5F0S1	6253.65	-	-	-	1251.54	-		0.87 (0.09)	10.29	-	-	-	31.5804	-	-	-	-	7.5202	-	-	-	-	-	-
	HYT_H5N5F0S2	6544.74	-	-	1636.94	1309.75	-		2.65 (0.11)	4.33	-	-	37.9322	48.4331	-	-	-	6.05592	4.20187	-	-	-	0.036631	-	-
	HYT_H5N5F0S3	6835.84	-	-	1709.71	1367.97	-		3.16 (0.16)	5.08	-	-	47.8037	47.0295	-	-	-	3.54907	7.95778	-	-	-	0.038511	-	-
	HYT_H5N5F0S4	7126.93	-	-	1782.49	1426.19	-		2.74 (0.25)	8.93	-	-	48.2465	20.8148	-	-	-	3.68874	6.29301	-	-	-	0.053335	-	-
	HYT_H5N6F0S3	7038.92	-	-	1760.48	-	-		0.23 (0.04)	16.45	-	-	11.6794	-	-	-	-	4.49234	-	-	-	-	-	-	-

## Sheet: S2
Supplementary table 2: Byonic peptide fragmentation and identification The search parameters included the protein sequences of IgA1 and IgA2 from Uniprot in FASTA format, peptide modifications from the reduction/alkylation/digestion, up to one missclivage, and an exhaustive list of glycan including HexNAc, Hex, Fuc, NeuAc and NeuGc The results of the identification were kept if the Pep2D identifi…
Results shown in the supplemental Byonic figure
Peptide short name	Sequence_x000D_ (unformatted)	SequenceOriginalDebug	PeptideParseFriendly	Mods_x000D_ (variable)	Glycans	PEP_x000D_ 2D	PEP_x000D_ 1D	|Log Prob|	Score	Delta_x000D_ Score	Delta Mod._x000D_ Score	z	Obs._x000D_ m/z	Calc._x000D_ m/z	ppm_x000D_ err.	Off-_x000D_ By-X	Obs._x000D_ MH	Calc._x000D_ MH	Cleavage	Glycans_x000D_ Pos.	Z-Score	Protein_x000D_ Name	Prot._x000D_ Id	Scan_x000D_ Time	Scan #	QID	Mods_x000D_ (fixed)	Comment	Fragment_x000D_ Type	|LogProbOld|	Obs.M	Calc.M	FDR_x000D_ 2D	FDR_x000D_ 1D	FDR uniq._x000D_ 2D	FDR uniq._x000D_ 1D	q-value_x000D_ 2D	q-value_x000D_ 1D
HYT	K.HYTNPSQDVTVPC[+57.02146]PVPS[+1021.35981]TPPTPS[+1021.35981]PSTPPTPSPSC[+57.02146]C[+57.02146]HPR.L	K.HYTNPSQDVTVPCPVPSTPPTPSPSTPPTPSPSCCHPR.L	HYTNPSQDVTVPCPVPSTPPTPSPSTPPTPSPSCCHPR,KLS,13@57.02146,17@1021.35981,23@1021.35981,34@57.02146,35@57.02146	S17(OGlycan / 1021.3598); S23(OGlycan / 1021.3598)	HexNAc(2)Hex(2)NeuAc(1); HexNAc(2)Hex(2)NeuAc(1)	3.8e-16	4e-16	15.42	1094.8	1094.8	0.0	5	12367238	12367277	-3.19		61795898	61796095	Specific	17;23	15.8	>sp|P01876-1|IGHA1_HUMAN Isoform 1 of Immunoglobulin heavy constant alpha 1 OS=Homo sapiens OX=9606 GN=IGHA1	1	123420	0	408	C13(Carbamidomethyl / 57.0215); C34(Carbamidomethyl / 57.0215); C35(Carbamidomethyl / 57.0215)	Cmpd 321, +MS2(1236.7238), 44.4-88.7eV, 741.5	hcd	17.40	61785825	61786023	0	0	0	0	8.3e-17	8.8e-17
HYT	K.HYTNPSQDVTVPC[+57.02146]PVPS[+1021.35981]TPPTPSPS[+1021.35981]TPPTPSPSC[+57.02146]C[+57.02146]HPR.L	K.HYTNPSQDVTVPCPVPSTPPTPSPSTPPTPSPSCCHPR.L	HYTNPSQDVTVPCPVPSTPPTPSPSTPPTPSPSCCHPR,KLS,13@57.02146,17@1021.35981,25@1021.35981,34@57.02146,35@57.02146	S17(OGlycan / 1021.3598); S25(OGlycan / 1021.3598)	HexNAc(2)Hex(2)NeuAc(1); HexNAc(2)Hex(2)NeuAc(1)	3.8e-18	4e-18	17.42	1162.5	1162.5	0.0	4	15456535	15456578	-2.83		61795920	61796095	Specific	17;25	16.0	>sp|P01876-1|IGHA1_HUMAN Isoform 1 of Immunoglobulin heavy constant alpha 1 OS=Homo sapiens OX=9606 GN=IGHA1	1	123589	0	409	C13(Carbamidomethyl / 57.0215); C34(Carbamidomethyl / 57.0215); C35(Carbamidomethyl / 57.0215)	Cmpd 322, +MS2(1545.6535), 54.0-108.1eV, 743.6	hcd	18.40	61785847	61786023	0	0	0	0	3.8e-18	4e-18
HYT	K.HYTNPSQDVTVPC[+57.02146]PVPS[+1021.35981]TPPTPSPS[+568.21157]TPPTPSPSC[+57.02146]C[+57.02146]HPR.L	K.HYTNPSQDVTVPCPVPSTPPTPSPSTPPTPSPSCCHPR.L	HYTNPSQDVTVPCPVPSTPPTPSPSTPPTPSPSCCHPR,KLS,13@57.02146,17@1021.35981,25@568.21157,34@57.02146,35@57.02146	S17(OGlycan / 1021.3598); S25(OGlycan / 568.2116)	HexNAc(2)Hex(2)NeuAc(1); HexNAc(2)Hex(1)	3.8e-17	4e-17	16.42	1140.2	1140.2	0.0	4	14323659	14323708	-3.44		57264416	57264613	Specific	17;25	15.7	>sp|P01876-1|IGHA1_HUMAN Isoform 1 of Immunoglobulin heavy constant alpha 1 OS=Homo sapiens OX=9606 GN=IGHA1	1	118816	0	396	C13(Carbamidomethyl / 57.0215); C34(Carbamidomethyl / 57.0215); C35(Carbamidomethyl / 57.0215)	Cmpd 309, +MS2(1432.3659), 50.5-101.0eV, 713.9	hcd	18.40	57254343	57254540	0	0	0	0	1.5e-17	1.6e-17
HYT	K.HYTNPSQDVTVPC[+57.02146]PVPS[+1312.45523]TPPTPS[+1312.45523]PSTPPTPSPSC[+57.02146]C[+57.02146]HPR.L	K.HYTNPSQDVTVPCPVPSTPPTPSPSTPPTPSPSCCHPR.L	HYTNPSQDVTVPCPVPSTPPTPSPSTPPTPSPSCCHPR,KLS,13@57.02146,17@1312.45523,23@1312.45523,34@57.02146,35@57.02146	S17(OGlycan / 1312.4552); S23(OGlycan / 1312.4552)	HexNAc(2)Hex(2)NeuAc(2); HexNAc(2)Hex(2)NeuAc(2)	3.8e-15	4e-15	14.42	1038.4	1038.4	0.0	5	13531606	13531659	-3.91		67617739	67618004	Specific	17;23	17.6	>sp|P01876-1|IGHA1_HUMAN Isoform 1 of Immunoglobulin heavy constant alpha 1 OS=Homo sapiens OX=9606 GN=IGHA1	1	139956	0	455	C13(Carbamidomethyl / 57.0215); C34(Carbamidomethyl / 57.0215); C35(Carbamidomethyl / 57.0215)	Cmpd 368, +MS2(1353.1606), 48.0-96.0eV, 843.7	hcd	16.40	67607667	67607931	0	0	0	0	5.8e-16	6.1e-16
HYT	K.HYTNPSQDVTVPC[+57.02146]PVPS[+1312.45523]TPPTPSPS[+1021.35981]TPPTPSPSC[+57.02146]C[+57.02146]HPR.L	K.HYTNPSQDVTVPCPVPSTPPTPSPSTPPTPSPSCCHPR.L	HYTNPSQDVTVPCPVPSTPPTPSPSTPPTPSPSCCHPR,KLS,13@57.02146,17@1312.45523,25@1021.35981,34@57.02146,35@57.02146	S17(OGlycan / 1312.4552); S25(OGlycan / 1021.3598)	HexNAc(2)Hex(2)NeuAc(2); HexNAc(2)Hex(2)NeuAc(1)	3.8e-17	4e-17	16.42	1124.5	1124.5	0.0	5	12949419	12949468	-3.83		64706802	64707049	Specific	17;25	16.5	>sp|P01876-1|IGHA1_HUMAN Isoform 1 of Immunoglobulin heavy constant alpha 1 OS=Homo sapiens OX=9606 GN=IGHA1	1	130863	0	430	C13(Carbamidomethyl / 57.0215); C34(Carbamidomethyl / 57.0215); C35(Carbamidomethyl / 57.0215)	Cmpd 343, +MS2(1294.9419), 46.2-92.4eV, 788.0	hcd	18.40	64696729	64696977	0	0	0	0	2.4e-17	2.6e-17
HYT	K.HYTNPSQDVTVPC[+57.02146]PVPS[+568.21157]TPPTPS[+1021.35981]PSTPPTPSPSC[+57.02146]C[+57.02146]HPR.L	K.HYTNPSQDVTVPCPVPSTPPTPSPSTPPTPSPSCCHPR.L	HYTNPSQDVTVPCPVPSTPPTPSPSTPPTPSPSCCHPR,KLS,13@57.02146,17@568.21157,23@1021.35981,34@57.02146,35@57.02146	S17(OGlycan / 568.2116); S23(OGlycan / 1021.3598)	HexNAc(2)Hex(1); HexNAc(2)Hex(2)NeuAc(1)	3.8e-14	4e-14	13.42	979.7	979.7	0.0	5	11460935	11460981	-3.99		57264384	57264613	Specific	17;23	14.9	>sp|P01876-1|IGHA1_HUMAN Isoform 1 of Immunoglobulin heavy constant alpha 1 OS=Homo sapiens OX=9606 GN=IGHA1	1	118987	0	397	C13(Carbamidomethyl / 57.0215); C34(Carbamidomethyl / 57.0215); C35(Carbamidomethyl / 57.0215)	Cmpd 310, +MS2(1146.0935), 41.5-83.0eV, 716.0	hcd	15.40	57254312	57254540	0	0	0	0	8e-15	8.5e-15
HYT	K.HYTNPSQDVTVPC[+57.02146]PVPST[+1021.35981]PPTPSPS[+1312.45523]TPPTPSPSC[+57.02146]C[+57.02146]HPR.L	K.HYTNPSQDVTVPCPVPSTPPTPSPSTPPTPSPSCCHPR.L	HYTNPSQDVTVPCPVPSTPPTPSPSTPPTPSPSCCHPR,KLS,13@57.02146,18@1021.35981,25@1312.45523,34@57.02146,35@57.02146	T18(OGlycan / 1021.3598); S25(OGlycan / 1312.4552)	HexNAc(2)Hex(2)NeuAc(1); HexNAc(2)Hex(2)NeuAc(2)	3.8e-18	4e-18	17.42	1170.3	1170.3	0.0	4	16184271	16184317	-2.84		64706866	64707049	Specific	18;25	17.3	>sp|P01876-1|IGHA1_HUMAN Isoform 1 of Immunoglobulin heavy constant alpha 1 OS=Homo sapiens OX=9606 GN=IGHA1	1	131033	0	431	C13(Carbamidomethyl / 57.0215); C34(Carbamidomethyl / 57.0215); C35(Carbamidomethyl / 57.0215)	Cmpd 344, +MS2(1618.4271), 56.3-112.7eV, 790.0	hcd	17.40	64696793	64696977	0	0	0	0	3.8e-18	4e-18
HYT	K.HYTNPSQDVTVPC[+57.02146]PVPST[+568.21157]PPTPS[+1312.45523]PSTPPTPSPSC[+57.02146]C[+57.02146]HPR.L	K.HYTNPSQDVTVPCPVPSTPPTPSPSTPPTPSPSCCHPR.L	HYTNPSQDVTVPCPVPSTPPTPSPSTPPTPSPSCCHPR,KLS,13@57.02146,18@568.21157,23@1312.45523,34@57.02146,35@57.02146	T18(OGlycan / 568.2116); S23(OGlycan / 1312.4552)	HexNAc(2)Hex(1); HexNAc(2)Hex(2)NeuAc(2)	3.8e-16	4e-16	15.42	1069.2	1069.2	0.0	5	12043117	12043172	-4.58		60175291	60175567	Specific	18;23	15.9	>sp|P01876-1|IGHA1_HUMAN Isoform 1 of Immunoglobulin heavy constant alpha 1 OS=Homo sapiens OX=9606 GN=IGHA1	1	124995	0	413	C13(Carbamidomethyl / 57.0215); C34(Carbamidomethyl / 57.0215); C35(Carbamidomethyl / 57.0215)	Cmpd 326, +MS2(1204.3116), 43.3-86.7eV, 751.3	hcd	16.40	60165219	60165494	0	0	0	0	1.3e-16	1.3e-16
HYT	K.HYTNPSQDVTVPC[+57.02146]PVPST[+568.21157]PPTPSPS[+1312.45523]TPPTPSPSC[+57.02146]C[+57.02146]HPR.L	K.HYTNPSQDVTVPCPVPSTPPTPSPSTPPTPSPSCCHPR.L	HYTNPSQDVTVPCPVPSTPPTPSPSTPPTPSPSCCHPR,KLS,13@57.02146,18@568.21157,25@1312.45523,34@57.02146,35@57.02146	T18(OGlycan / 568.2116); S25(OGlycan / 1312.4552)	HexNAc(2)Hex(1); HexNAc(2)Hex(2)NeuAc(2)	3.8e-17	4e-17	16.42	1117.5	1117.5	0.0	4	15051388	15051446	-3.88		60175334	60175567	Specific	18;25	16.8	>sp|P01876-1|IGHA1_HUMAN Isoform 1 of Immunoglobulin heavy constant alpha 1 OS=Homo sapiens OX=9606 GN=IGHA1	1	125166	0	414	C13(Carbamidomethyl / 57.0215); C34(Carbamidomethyl / 57.0215); C35(Carbamidomethyl / 57.0215)	Cmpd 327, +MS2(1505.1388), 52.8-105.6eV, 753.3	hcd	17.40	60165261	60165494	0	0	0	0	2.1e-17	2.2e-17
TPL	K.TPLTAN[+1809.66607]ITK.S	K.TPLTANITK.S	TPLTANITK,KSG,6@1809.66607	N6(NGlycan / 1809.6661)	HexNAc(5)Hex(4)Fuc(1)	2e-08	2.1e-08	7.70	583.8	330.2	330.2	3	9234090	9234125	-3.75		27682124	27682228	Specific	6	17.7	>sp|P01877-1|IGHA2_HUMAN Isoform 1 of Immunoglobulin heavy constant alpha 2 OS=Homo sapiens OX=9606 GN=IGHA2	2	80297	0	290		Cmpd 207, +MS2(923.4090), 34.5-69.0eV, 483.8	hcd	9.69	27672052	27672156	0	0	0	0	2.7e-09	2.8e-09
TPL	K.TPLTAN[+1971.71889]ITK.S	K.TPLTANITK.S	TPLTANITK,KSG,6@1971.71889	N6(NGlycan / 1971.7189)	HexNAc(5)Hex(5)Fuc(1)	4.1e-08	4.3e-08	7.39	563.1	272.9	272.9	3	9774265	9774301	-3.64		29302650	29302757	Specific	6	17.3	>sp|P01877-1|IGHA2_HUMAN Isoform 1 of Immunoglobulin heavy constant alpha 2 OS=Homo sapiens OX=9606 GN=IGHA2	2	80128	0	289		Cmpd 206, +MS2(977.4265), 36.2-72.4eV, 481.8	hcd	8.38	29292577	29292684	0	0	0	0	4e-09	4.3e-09
TPL	K.TPLTAN[+2059.73493]ITK.S	K.TPLTANITK.S	TPLTANITK,KSG,6@2059.73493	N6(NGlycan / 2059.7349)	HexNAc(4)Hex(5)Fuc(1)NeuAc(1)	1.2e-09	1.3e-09	8.92	635.0	326.3	326.3	3	10067631	10067688	-5.59		30182748	30182917	Specific	6	19.3	>sp|P01877-1|IGHA2_HUMAN Isoform 1 of Immunoglobulin heavy constant alpha 2 OS=Homo sapiens OX=9606 GN=IGHA2	2	92066	0	322		Cmpd 239, +MS2(1006.7631), 37.1-74.3eV, 553.6	hcd	10.91	30172676	30172844	0	0	0	0	1.2e-10	1.3e-10
TPL	K.TPLTAN[+2100.76148]ITK.S	K.TPLTANITK.S	TPLTANITK,KSG,6@2100.76148	N6(NGlycan / 2100.7615)	HexNAc(5)Hex(4)Fuc(1)NeuAc(1)	1.3e-07	1.3e-07	6.90	542.2	279.6	279.6	3	10204391	10204443	-5.11		30593026	30593183	Specific	6	19.4	>sp|P01877-1|IGHA2_HUMAN Isoform 1 of Immunoglobulin heavy constant alpha 2 OS=Homo sapiens OX=9606 GN=IGHA2	2	93677	0	328		Cmpd 245, +MS2(1020.4391), 37.6-75.1eV, 565.5	hcd	8.77	30582954	30583110	0	0	0	0	8.2e-09	8.7e-09
TPL	K.TPLTAN[+2262.81431]ITK.S	K.TPLTANITK.S	TPLTANITK,KSG,6@2262.81431	N6(NGlycan / 2262.8143)	HexNAc(5)Hex(5)Fuc(1)NeuAc(1)	1.7e-09	1.8e-09	8.77	645.4	319.0	319.0	3	10744560	10744619	-5.51		32213533	32213711	Specific	6	18.7	>sp|P01877-1|IGHA2_HUMAN Isoform 1 of Immunoglobulin heavy constant alpha 2 OS=Homo sapiens OX=9606 GN=IGHA2	2	92230	0	323		Cmpd 240, +MS2(1074.4560), 39.3-78.5eV, 555.6	hcd	10.76	32203461	32203638	0	0	0	0	1.8e-10	1.9e-10
TPL	K.TPLTAN[+2262.81431]ITK.S	K.TPLTANITK.S	TPLTANITK,KSG,6@2262.81431	N6(NGlycan / 2262.8143)	HexNAc(5)Hex(5)Fuc(1)NeuAc(1)	1.6e-06	1.7e-06	5.79	402.7	231.4	231.4	3	10744577	10744619	-3.85		32213587	32213711	Specific	6	15.6	>sp|P01877-1|IGHA2_HUMAN Isoform 1 of Immunoglobulin heavy constant alpha 2 OS=Homo sapiens OX=9606 GN=IGHA2	2	94903	0	331		Cmpd 248, +MS2(1074.4577), 39.3-78.5eV, 572.3	hcd	5.88	32203514	32203638	0	0	0	0	8.7e-08	9.3e-08
TPL	K.TPLTAN[+2350.83035]ITK.S	K.TPLTANITK.S	TPLTANITK,KSG,6@2350.83035	N6(NGlycan / 2350.8304)	HexNAc(4)Hex(5)Fuc(1)NeuAc(2)	3.2e-10	3.4e-10	9.50	654.9	306.0	94.2	3	11037960	11038006	-4.09		33093736	33093871	Specific	6	17.7	>sp|P01877-1|IGHA2_HUMAN Isoform 1 of Immunoglobulin heavy constant alpha 2 OS=Homo sapiens OX=9606 GN=IGHA2	2	108227	0	368		Cmpd 281, +MS2(1103.7960), 40.2-80.3eV, 650.4	hcd	9.49	33083663	33083798	0	0	0	0	2.1e-11	2.2e-11
LAG	R.LAGKPTHVN[+2333.81503]VSVVMAEVDGTC[+57.02146]Y.-	R.LAGKPTHVNVSVVMAEVDGTCY.-	LAGKPTHVNVSVVMAEVDGTCY,R--,9@2333.81503,21@57.02146	N9(NGlycan / 2333.815)	HexNAc(4)Hex(4)Fuc(0)NeuAc(3)	5.5e-06	5.8e-06	5.26	346.1	278.0	278.0	4	11709913	11709947	-2.94		46809434	46809571	Specific	9	14.1	>sp|P01876-1|IGHA1_HUMAN Isoform 1 of Immunoglobulin heavy constant alpha 1 OS=Homo sapiens OX=9606 GN=IGHA1	1	172175	0	545	C21(Carbamidomethyl / 57.0215)	Cmpd 458, +MS2(1170.9913), 42.3-84.6eV, 1035.0	hcd	5.70	46799361	46799498	0	0	0	0	2.9e-07	3.1e-07
LAG	R.LAGKPTHVN[+2350.83035]VSVVMAEVDGTC[+57.02146].Y	R.LAGKPTHVNVSVVMAEVDGTC.Y	LAGKPTHVNVSVVMAEVDGTC,RY-,9@2350.83035,21@57.02146	N9(NGlycan / 2350.8304)	HexNAc(4)Hex(5)Fuc(1)NeuAc(2)	2.6e-05	2.8e-05	4.58	434.3	245.3	15.0	4	11344772	11344827	-4.91		45348869	45349091	CRagged	9	15.3	>sp|P01876-1|IGHA1_HUMAN Isoform 1 of Immunoglobulin heavy constant alpha 1 OS=Homo sapiens OX=9606 GN=IGHA1	1	163817	0	522	C21(Carbamidomethyl / 57.0215)	Cmpd 435, +MS2(1134.4772), 41.1-82.3eV, 985.7	hcd	4.57	45338796	45339018	0	0	0	0	2.2e-06	2.4e-06
LAG	R.LAGKPTHVN[+2553.90972]VSVVMAEVDGTC[+57.02146]Y.-	R.LAGKPTHVNVSVVMAEVDGTCY.-	LAGKPTHVNVSVVMAEVDGTCY,R--,9@2553.90972,21@57.02146	N9(NGlycan / 2553.9097)	HexNAc(5)Hex(5)Fuc(1)NeuAc(2)	3.7e-06	3.9e-06	5.43	375.1	171.9	171.9	4	12260123	12260184	-4.98		49010274	49010518	Specific	9	13.5	>sp|P01876-1|IGHA1_HUMAN Isoform 1 of Immunoglobulin heavy constant alpha 1 OS=Homo sapiens OX=9606 GN=IGHA1	1	172335	0	546	C21(Carbamidomethyl / 57.0215)	Cmpd 459, +MS2(1226.0123), 44.0-88.0eV, 1036.9	hcd	5.60	49000201	49000445	0	0	0	0	2.4e-07	2.5e-07
LSL	R.LSLHRPALEDLLLGSEAN[+1501.55533]LTC[+57.02146]TLTGLR.D	R.LSLHRPALEDLLLGSEANLTCTLTGLR.D	LSLHRPALEDLLLGSEANLTCTLTGLR,RDA,18@1501.55533,21@57.02146	N18(NGlycan / 1501.5553)	HexNAc(5)Hex(3)	1e-08	1.1e-08	7.99	403.7	403.7	403.7	4	11170391	11170439	-4.27		44651345	44651536	Specific	18	15.4	>sp|P01876-1|IGHA1_HUMAN Isoform 1 of Immunoglobulin heavy constant alpha 1 OS=Homo sapiens OX=9606 GN=IGHA1	1	194047	0	604	C21(Carbamidomethyl / 57.0215)	Cmpd 517, +MS2(1117.0391), 40.6-81.2eV, 1165.3	hcd	8.08	44641273	44641463	0	0	0	0	1.3e-09	1.4e-09
LSL	R.LSLHRPALEDLLLGSEAN[+1663.60816]LTC[+57.02146]TLTGLR.D	R.LSLHRPALEDLLLGSEANLTCTLTGLR.D	LSLHRPALEDLLLGSEANLTCTLTGLR,RDA,18@1663.60816,21@57.02146	N18(NGlycan / 1663.6082)	HexNAc(5)Hex(4)	4.4e-09	4.6e-09	8.36	534.2	534.2	534.2	4	11575521	11575571	-4.29		46271866	46272064	Specific	18	15.3	>sp|P01876-1|IGHA1_HUMAN Isoform 1 of Immunoglobulin heavy constant alpha 1 OS=Homo sapiens OX=9606 GN=IGHA1	1	191272	0	597	C21(Carbamidomethyl / 57.0215)	Cmpd 510, +MS2(1157.5521), 41.9-83.7eV, 1149.5	hcd	10.23	46261793	46261991	0	0	0	0	3.9e-10	4.1e-10
LSL	R.LSLHRPALEDLLLGSEAN[+1825.66098]LTC[+57.02146]TLTGLR.D	R.LSLHRPALEDLLLGSEANLTCTLTGLR.D	LSLHRPALEDLLLGSEANLTCTLTGLR,RDA,18@1825.66098,21@57.02146	N18(NGlycan / 1825.661)	HexNAc(5)Hex(5)	1.4e-06	1.5e-06	5.85	520.7	145.5	145.5	4	11980653	11980703	-4.18		47892392	47892592	Specific	18	14.1	>sp|P01876-1|IGHA1_HUMAN Isoform 1 of Immunoglobulin heavy constant alpha 1 OS=Homo sapiens OX=9606 GN=IGHA1	1	191613	0	599	C21(Carbamidomethyl / 57.0215)	Cmpd 512, +MS2(1198.0653), 43.1-86.3eV, 1153.6	hcd	7.71	47882319	47882520	0	0	0	0	7.2e-08	7.6e-08
LSL	R.LSLHRPALEDLLLGSEAN[+1913.67702]LTC[+57.02146]TLTGLR.D	R.LSLHRPALEDLLLGSEANLTCTLTGLR.D	LSLHRPALEDLLLGSEANLTCTLTGLR,RDA,18@1913.67702,21@57.02146	N18(NGlycan / 1913.677)	HexNAc(4)Hex(5)NeuAc(1)	5.8e-11	6.2e-11	10.23	637.9	637.9	61.1	4	12200690	12200743	-4.35		48772541	48772753	Specific	18	16.9	>sp|P01876-1|IGHA1_HUMAN Isoform 1 of Immunoglobulin heavy constant alpha 1 OS=Homo sapiens OX=9606 GN=IGHA1	1	202948	0	629	C21(Carbamidomethyl / 57.0215)	Cmpd 542, +MS2(1220.0690), 43.8-87.7eV, 1218.9	hcd	10.23	48762468	48762680	0	0	0	0	8.6e-12	9.1e-12
LSL	R.LSLHRPALEDLLLGSEAN[+1954.70357]LTC[+57.02146]TLTGLR.D	R.LSLHRPALEDLLLGSEANLTCTLTGLR.D	LSLHRPALEDLLLGSEANLTCTLTGLR,RDA,18@1954.70357,21@57.02146	N18(NGlycan / 1954.7036)	HexNAc(5)Hex(4)NeuAc(1)	2.1e-08	2.3e-08	7.67	484.5	484.5	66.2	5	9844606	9844662	-5.67		49182739	49183018	Specific	18	13.9	>sp|P01876-1|IGHA1_HUMAN Isoform 1 of Immunoglobulin heavy constant alpha 1 OS=Homo sapiens OX=9606 GN=IGHA1	1	205918	0	639	C21(Carbamidomethyl / 57.0215)	Cmpd 552, +MS2(984.4606), 36.4-72.9eV, 1239.4	hcd	8.81	49172667	49172946	0	0	0	0	2.9e-09	3e-09
LSL	R.LSLHRPALEDLLLGSEAN[+2116.75640]LTC[+57.02146]TLTGLR.D	R.LSLHRPALEDLLLGSEANLTCTLTGLR.D	LSLHRPALEDLLLGSEANLTCTLTGLR,RDA,18@2116.75640,21@57.02146	N18(NGlycan / 2116.7564)	HexNAc(5)Hex(5)NeuAc(1)	5.8e-10	6.2e-10	9.23	587.8	572.5	64.4	4	12708384	12708441	-4.48		50803319	50803547	Specific	18	16.6	>sp|P01876-1|IGHA1_HUMAN Isoform 1 of Immunoglobulin heavy constant alpha 1 OS=Homo sapiens OX=9606 GN=IGHA1	1	203263	0	631	C21(Carbamidomethyl / 57.0215)	Cmpd 544, +MS2(1270.8384), 45.4-90.8eV, 1222.7	hcd	11.23	50793246	50793474	0	0	0	0	6.7e-11	7e-11
LSL	R.LSLHRPALEDLLLGSEAN[+2204.77244]LTC[+57.02146]TLTGLR.D	R.LSLHRPALEDLLLGSEANLTCTLTGLR.D	LSLHRPALEDLLLGSEANLTCTLTGLR,RDA,18@2204.77244,21@57.02146	N18(NGlycan / 2204.7724)	HexNAc(4)Hex(5)NeuAc(2)	5.8e-10	6.2e-10	9.23	595.9	565.0	17.2	4	12928426	12928481	-4.31		51683484	51683707	Specific	18	17.7	>sp|P01876-1|IGHA1_HUMAN Isoform 1 of Immunoglobulin heavy constant alpha 1 OS=Homo sapiens OX=9606 GN=IGHA1	1	217358	0	668	C21(Carbamidomethyl / 57.0215)	Cmpd 581, +MS2(1292.8426), 46.1-92.2eV, 1305.1	hcd	11.23	51673411	51673634	0	0	0	0	7.6e-11	8.1e-11
LSL	R.LSLHRPALEDLLLGSEAN[+2407.85181]LTC[+57.02146]TLTGLR.D	R.LSLHRPALEDLLLGSEANLTCTLTGLR.D	LSLHRPALEDLLLGSEANLTCTLTGLR,RDA,18@2407.85181,21@57.02146	N18(NGlycan / 2407.8518)	HexNAc(5)Hex(5)NeuAc(2)	8.5e-09	9e-09	8.07	413.7	413.7	413.7	5	10750905	10750958	-4.92		53714236	53714501	Specific	18	12.4	>sp|P01876-1|IGHA1_HUMAN Isoform 1 of Immunoglobulin heavy constant alpha 1 OS=Homo sapiens OX=9606 GN=IGHA1	1	217853	0	671	C21(Carbamidomethyl / 57.0215)	Cmpd 584, +MS2(1075.0905), 39.3-78.6eV, 1311.0	hcd	8.16	53704164	53704428	0	0	0	0	1.2e-09	1.3e-09
All resultsResults from Byonic analysis
Peptide short name	Sequence_x000D_ (unformatted)	SequenceOriginalDebug	PeptideParseFriendly	Mods_x000D_ (variable)	Glycans	PEP_x000D_ 2D	PEP_x000D_ 1D	|Log Prob|	Score	Delta_x000D_ Score	Delta Mod._x000D_ Score	z	Obs._x000D_ m/z	Calc._x000D_ m/z	ppm_x000D_ err.	Off-_x000D_ By-X	Obs._x000D_ MH	Calc._x000D_ MH	Cleavage	Glycans_x000D_ Pos.	Z-Score	Protein_x000D_ Name	Prot._x000D_ Id	Scan_x000D_ Time	Scan #	QID	Mods_x000D_ (fixed)	Comment	Fragment_x000D_ Type	|LogProbOld|	Obs.M	Calc.M	FDR_x000D_ 2D	FDR_x000D_ 1D	FDR uniq._x000D_ 2D	FDR uniq._x000D_ 1D	q-value_x000D_ 2D	q-value_x000D_ 1D
HYT	K.HYTNPSQDVTVPC[+57.02146]PVPS[+1021.35981]TPPTPS[+1021.35981]PSTPPTPSPSC[+57.02146]C[+57.02146]HPR.L	K.HYTNPSQDVTVPCPVPSTPPTPSPSTPPTPSPSCCHPR.L	HYTNPSQDVTVPCPVPSTPPTPSPSTPPTPSPSCCHPR,KLS,13@57.02146,17@1021.35981,23@1021.35981,34@57.02146,35@57.02146	S17(OGlycan / 1021.3598); S23(OGlycan / 1021.3598)	HexNAc(2)Hex(2)NeuAc(1); HexNAc(2)Hex(2)NeuAc(1)	3.8e-16	4e-16	15.42	1094.8	1094.8	0.0	5	12367238	12367277	-3.19		61795898	61796095	Specific	17;23	15.8	>sp|P01876-1|IGHA1_HUMAN Isoform 1 of Immunoglobulin heavy constant alpha 1 OS=Homo sapiens OX=9606 GN=IGHA1	1	123420	0	408	C13(Carbamidomethyl / 57.0215); C34(Carbamidomethyl / 57.0215); C35(Carbamidomethyl / 57.0215)	Cmpd 321, +MS2(1236.7238), 44.4-88.7eV, 741.5	hcd	17.40	61785825	61786023	0	0	0	0	8.3e-17	8.8e-17
HYT	K.HYTNPSQDVTVPC[+57.02146]PVPS[+1021.35981]TPPTPSPS[+1021.35981]TPPTPSPSC[+57.02146]C[+57.02146]HPR.L	K.HYTNPSQDVTVPCPVPSTPPTPSPSTPPTPSPSCCHPR.L	HYTNPSQDVTVPCPVPSTPPTPSPSTPPTPSPSCCHPR,KLS,13@57.02146,17@1021.35981,25@1021.35981,34@57.02146,35@57.02146	S17(OGlycan / 1021.3598); S25(OGlycan / 1021.3598)	HexNAc(2)Hex(2)NeuAc(1); HexNAc(2)Hex(2)NeuAc(1)	3.8e-18	4e-18	17.42	1162.5	1162.5	0.0	4	15456535	15456578	-2.83		61795920	61796095	Specific	17;25	16.0	>sp|P01876-1|IGHA1_HUMAN Isoform 1 of Immunoglobulin heavy constant alpha 1 OS=Homo sapiens OX=9606 GN=IGHA1	1	123589	0	409	C13(Carbamidomethyl / 57.0215); C34(Carbamidomethyl / 57.0215); C35(Carbamidomethyl / 57.0215)	Cmpd 322, +MS2(1545.6535), 54.0-108.1eV, 743.6	hcd	18.40	61785847	61786023	0	0	0	0	3.8e-18	4e-18
HYT	K.HYTNPSQDVTVPC[+57.02146]PVPS[+1021.35981]TPPTPSPS[+568.21157]TPPTPSPSC[+57.02146]C[+57.02146]HPR.L	K.HYTNPSQDVTVPCPVPSTPPTPSPSTPPTPSPSCCHPR.L	HYTNPSQDVTVPCPVPSTPPTPSPSTPPTPSPSCCHPR,KLS,13@57.02146,17@1021.35981,25@568.21157,34@57.02146,35@57.02146	S17(OGlycan / 1021.3598); S25(OGlycan / 568.2116)	HexNAc(2)Hex(2)NeuAc(1); HexNAc(2)Hex(1)	3.8e-17	4e-17	16.42	1140.2	1140.2	0.0	4	14323659	14323708	-3.44		57264416	57264613	Specific	17;25	15.7	>sp|P01876-1|IGHA1_HUMAN Isoform 1 of Immunoglobulin heavy constant alpha 1 OS=Homo sapiens OX=9606 GN=IGHA1	1	118816	0	396	C13(Carbamidomethyl / 57.0215); C34(Carbamidomethyl / 57.0215); C35(Carbamidomethyl / 57.0215)	Cmpd 309, +MS2(1432.3659), 50.5-101.0eV, 713.9	hcd	18.40	57254343	57254540	0	0	0	0	1.5e-17	1.6e-17
HYT	K.HYTNPSQDVTVPC[+57.02146]PVPS[+1312.45523]TPPTPS[+1312.45523]PSTPPTPSPSC[+57.02146]C[+57.02146]HPR.L	K.HYTNPSQDVTVPCPVPSTPPTPSPSTPPTPSPSCCHPR.L	HYTNPSQDVTVPCPVPSTPPTPSPSTPPTPSPSCCHPR,KLS,13@57.02146,17@1312.45523,23@1312.45523,34@57.02146,35@57.02146	S17(OGlycan / 1312.4552); S23(OGlycan / 1312.4552)	HexNAc(2)Hex(2)NeuAc(2); HexNAc(2)Hex(2)NeuAc(2)	3.8e-15	4e-15	14.42	1038.4	1038.4	0.0	5	13531606	13531659	-3.91		67617739	67618004	Specific	17;23	17.6	>sp|P01876-1|IGHA1_HUMAN Isoform 1 of Immunoglobulin heavy constant alpha 1 OS=Homo sapiens OX=9606 GN=IGHA1	1	139956	0	455	C13(Carbamidomethyl / 57.0215); C34(Carbamidomethyl / 57.0215); C35(Carbamidomethyl / 57.0215)	Cmpd 368, +MS2(1353.1606), 48.0-96.0eV, 843.7	hcd	16.40	67607667	67607931	0	0	0	0	5.8e-16	6.1e-16
HYT	K.HYTNPSQDVTVPC[+57.02146]PVPS[+1312.45523]TPPTPSPS[+1021.35981]TPPTPSPSC[+57.02146]C[+57.02146]HPR.L	K.HYTNPSQDVTVPCPVPSTPPTPSPSTPPTPSPSCCHPR.L	HYTNPSQDVTVPCPVPSTPPTPSPSTPPTPSPSCCHPR,KLS,13@57.02146,17@1312.45523,25@1021.35981,34@57.02146,35@57.02146	S17(OGlycan / 1312.4552); S25(OGlycan / 1021.3598)	HexNAc(2)Hex(2)NeuAc(2); HexNAc(2)Hex(2)NeuAc(1)	3.8e-17	4e-17	16.42	1124.5	1124.5	0.0	5	12949419	12949468	-3.83		64706802	64707049	Specific	17;25	16.5	>sp|P01876-1|IGHA1_HUMAN Isoform 1 of Immunoglobulin heavy constant alpha 1 OS=Homo sapiens OX=9606 GN=IGHA1	1	130863	0	430	C13(Carbamidomethyl / 57.0215); C34(Carbamidomethyl / 57.0215); C35(Carbamidomethyl / 57.0215)	Cmpd 343, +MS2(1294.9419), 46.2-92.4eV, 788.0	hcd	18.40	64696729	64696977	0	0	0	0	2.4e-17	2.6e-17
HYT	K.HYTNPSQDVTVPC[+57.02146]PVPS[+568.21157]TPPTPS[+1021.35981]PSTPPTPSPSC[+57.02146]C[+57.02146]HPR.L	K.HYTNPSQDVTVPCPVPSTPPTPSPSTPPTPSPSCCHPR.L	HYTNPSQDVTVPCPVPSTPPTPSPSTPPTPSPSCCHPR,KLS,13@57.02146,17@568.21157,23@1021.35981,34@57.02146,35@57.02146	S17(OGlycan / 568.2116); S23(OGlycan / 1021.3598)	HexNAc(2)Hex(1); HexNAc(2)Hex(2)NeuAc(1)	3.8e-14	4e-14	13.42	979.7	979.7	0.0	5	11460935	11460981	-3.99		57264384	57264613	Specific	17;23	14.9	>sp|P01876-1|IGHA1_HUMAN Isoform 1 of Immunoglobulin heavy constant alpha 1 OS=Homo sapiens OX=9606 GN=IGHA1	1	118987	0	397	C13(Carbamidomethyl / 57.0215); C34(Carbamidomethyl / 57.0215); C35(Carbamidomethyl / 57.0215)	Cmpd 310, +MS2(1146.0935), 41.5-83.0eV, 716.0	hcd	15.40	57254312	57254540	0	0	0	0	8e-15	8.5e-15
HYT	K.HYTNPSQDVTVPC[+57.02146]PVPST[+1021.35981]PPTPSPS[+1312.45523]TPPTPSPSC[+57.02146]C[+57.02146]HPR.L	K.HYTNPSQDVTVPCPVPSTPPTPSPSTPPTPSPSCCHPR.L	HYTNPSQDVTVPCPVPSTPPTPSPSTPPTPSPSCCHPR,KLS,13@57.02146,18@1021.35981,25@1312.45523,34@57.02146,35@57.02146	T18(OGlycan / 1021.3598); S25(OGlycan / 1312.4552)	HexNAc(2)Hex(2)NeuAc(1); HexNAc(2)Hex(2)NeuAc(2)	3.8e-18	4e-18	17.42	1170.3	1170.3	0.0	4	16184271	16184317	-2.84		64706866	64707049	Specific	18;25	17.3	>sp|P01876-1|IGHA1_HUMAN Isoform 1 of Immunoglobulin heavy constant alpha 1 OS=Homo sapiens OX=9606 GN=IGHA1	1	131033	0	431	C13(Carbamidomethyl / 57.0215); C34(Carbamidomethyl / 57.0215); C35(Carbamidomethyl / 57.0215)	Cmpd 344, +MS2(1618.4271), 56.3-112.7eV, 790.0	hcd	17.40	64696793	64696977	0	0	0	0	3.8e-18	4e-18
HYT	K.HYTNPSQDVTVPC[+57.02146]PVPST[+568.21157]PPTPS[+1312.45523]PSTPPTPSPSC[+57.02146]C[+57.02146]HPR.L	K.HYTNPSQDVTVPCPVPSTPPTPSPSTPPTPSPSCCHPR.L	HYTNPSQDVTVPCPVPSTPPTPSPSTPPTPSPSCCHPR,KLS,13@57.02146,18@568.21157,23@1312.45523,34@57.02146,35@57.02146	T18(OGlycan / 568.2116); S23(OGlycan / 1312.4552)	HexNAc(2)Hex(1); HexNAc(2)Hex(2)NeuAc(2)	3.8e-16	4e-16	15.42	1069.2	1069.2	0.0	5	12043117	12043172	-4.58		60175291	60175567	Specific	18;23	15.9	>sp|P01876-1|IGHA1_HUMAN Isoform 1 of Immunoglobulin heavy constant alpha 1 OS=Homo sapiens OX=9606 GN=IGHA1	1	124995	0	413	C13(Carbamidomethyl / 57.0215); C34(Carbamidomethyl / 57.0215); C35(Carbamidomethyl / 57.0215)	Cmpd 326, +MS2(1204.3116), 43.3-86.7eV, 751.3	hcd	16.40	60165219	60165494	0	0	0	0	1.3e-16	1.3e-16
HYT	K.HYTNPSQDVTVPC[+57.02146]PVPST[+568.21157]PPTPSPS[+1312.45523]TPPTPSPSC[+57.02146]C[+57.02146]HPR.L	K.HYTNPSQDVTVPCPVPSTPPTPSPSTPPTPSPSCCHPR.L	HYTNPSQDVTVPCPVPSTPPTPSPSTPPTPSPSCCHPR,KLS,13@57.02146,18@568.21157,25@1312.45523,34@57.02146,35@57.02146	T18(OGlycan / 568.2116); S25(OGlycan / 1312.4552)	HexNAc(2)Hex(1); HexNAc(2)Hex(2)NeuAc(2)	3.8e-17	4e-17	16.42	1117.5	1117.5	0.0	4	15051388	15051446	-3.88		60175334	60175567	Specific	18;25	16.8	>sp|P01876-1|IGHA1_HUMAN Isoform 1 of Immunoglobulin heavy constant alpha 1 OS=Homo sapiens OX=9606 GN=IGHA1	1	125166	0	414	C13(Carbamidomethyl / 57.0215); C34(Carbamidomethyl / 57.0215); C35(Carbamidomethyl / 57.0215)	Cmpd 327, +MS2(1505.1388), 52.8-105.6eV, 753.3	hcd	17.40	60165261	60165494	0	0	0	0	2.1e-17	2.2e-17
TPL	K.TPLTAN[+1809.66607]ITK.S	K.TPLTANITK.S	TPLTANITK,KSG,6@1809.66607	N6(NGlycan / 1809.6661)	HexNAc(5)Hex(4)Fuc(1)	2e-08	2.1e-08	7.70	583.8	330.2	330.2	3	9234090	9234125	-3.75		27682124	27682228	Specific	6	17.7	>sp|P01877-1|IGHA2_HUMAN Isoform 1 of Immunoglobulin heavy constant alpha 2 OS=Homo sapiens OX=9606 GN=IGHA2	2	80297	0	290		Cmpd 207, +MS2(923.4090), 34.5-69.0eV, 483.8	hcd	9.69	27672052	27672156	0	0	0	0	2.7e-09	2.8e-09
TPL	K.TPLTAN[+1809.66607]ITK.S	K.TPLTANITK.S	TPLTANITK,KSG,6@1809.66607	N6(NGlycan / 1809.6661)	HexNAc(5)Hex(4)Fuc(1)	2e-08	2.1e-08	7.70	583.8	330.2	330.2	3	9234090	9234125	-3.75		27682124	27682228	Specific	6	17.7	>sp|P01877-1|IGHA2_HUMAN Isoform 1 of Immunoglobulin heavy constant alpha 2 OS=Homo sapiens OX=9606 GN=IGHA2	2	80297	0	290		Cmpd 207, +MS2(923.4090), 34.5-69.0eV, 483.8	hcd	9.69	27672052	27672156	0	0	0	0	2.7e-09	2.8e-09
TPL	K.TPLTAN[+1809.66607]ITK.S	K.TPLTANITK.S	TPLTANITK,KSG,6@1809.66607	N6(NGlycan / 1809.6661)	HexNAc(5)Hex(4)Fuc(1)	2.2e-06	2.4e-06	5.65	346.4	201.4	201.4	3	9234086	9234125	-4.22		27682112	27682228	Specific	6	15.9	>sp|P01877-1|IGHA2_HUMAN Isoform 1 of Immunoglobulin heavy constant alpha 2 OS=Homo sapiens OX=9606 GN=IGHA2	2	81659	0	293		Cmpd 210, +MS2(923.4086), 34.5-69.0eV, 491.0	hcd	6.09	27672039	27672156	0	0	0	0	1.4e-07	1.5e-07
TPL	K.TPLTAN[+1971.71889]ITK.S	K.TPLTANITK.S	TPLTANITK,KSG,6@1971.71889	N6(NGlycan / 1971.7189)	HexNAc(5)Hex(5)Fuc(1)	4.1e-08	4.3e-08	7.39	563.1	272.9	272.9	3	9774265	9774301	-3.64		29302650	29302757	Specific	6	17.3	>sp|P01877-1|IGHA2_HUMAN Isoform 1 of Immunoglobulin heavy constant alpha 2 OS=Homo sapiens OX=9606 GN=IGHA2	2	80128	0	289		Cmpd 206, +MS2(977.4265), 36.2-72.4eV, 481.8	hcd	8.38	29292577	29292684	0	0	0	0	4e-09	4.3e-09
TPL	K.TPLTAN[+1971.71889]ITK.S	K.TPLTANITK.S	TPLTANITK,KSG,6@1971.71889	N6(NGlycan / 1971.7189)	HexNAc(5)Hex(5)Fuc(1)	4.1e-08	4.3e-08	7.39	563.1	272.9	272.9	3	9774265	9774301	-3.64		29302650	29302757	Specific	6	17.3	>sp|P01877-1|IGHA2_HUMAN Isoform 1 of Immunoglobulin heavy constant alpha 2 OS=Homo sapiens OX=9606 GN=IGHA2	2	80128	0	289		Cmpd 206, +MS2(977.4265), 36.2-72.4eV, 481.8	hcd	8.38	29292577	29292684	0	0	0	0	4e-09	4.3e-09
TPL	K.TPLTAN[+2059.73493]ITK.S	K.TPLTANITK.S	TPLTANITK,KSG,6@2059.73493	N6(NGlycan / 2059.7349)	HexNAc(4)Hex(5)Fuc(1)NeuAc(1)	1.2e-09	1.3e-09	8.92	635.0	326.3	326.3	3	10067631	10067688	-5.59		30182748	30182917	Specific	6	19.3	>sp|P01877-1|IGHA2_HUMAN Isoform 1 of Immunoglobulin heavy constant alpha 2 OS=Homo sapiens OX=9606 GN=IGHA2	2	92066	0	322		Cmpd 239, +MS2(1006.7631), 37.1-74.3eV, 553.6	hcd	10.91	30172676	30172844	0	0	0	0	1.2e-10	1.3e-10
TPL	K.TPLTAN[+2059.73493]ITK.S	K.TPLTANITK.S	TPLTANITK,KSG,6@2059.73493	N6(NGlycan / 2059.7349)	HexNAc(4)Hex(5)Fuc(1)NeuAc(1)	1.2e-09	1.3e-09	8.92	635.0	326.3	326.3	3	10067631	10067688	-5.59		30182748	30182917	Specific	6	19.3	>sp|P01877-1|IGHA2_HUMAN Isoform 1 of Immunoglobulin heavy constant alpha 2 OS=Homo sapiens OX=9606 GN=IGHA2	2	92066	0	322		Cmpd 239, +MS2(1006.7631), 37.1-74.3eV, 553.6	hcd	10.91	30172676	30172844	0	0	0	0	1.2e-10	1.3e-10
TPL	K.TPLTAN[+2059.73493]ITK.S	K.TPLTANITK.S	TPLTANITK,KSG,6@2059.73493	N6(NGlycan / 2059.7349)	HexNAc(4)Hex(5)Fuc(1)NeuAc(1)	8.2e-09	8.6e-09	8.09	574.3	326.2	326.2	3	10067637	10067688	-5.00		30182766	30182917	Specific	6	17.0	>sp|P01877-1|IGHA2_HUMAN Isoform 1 of Immunoglobulin heavy constant alpha 2 OS=Homo sapiens OX=9606 GN=IGHA2	2	93506	0	327		Cmpd 244, +MS2(1006.7637), 37.1-74.3eV, 563.4	hcd	10.08	30172693	30172844	0	0	0	0	1e-09	1.1e-09
TPL	K.TPLTAN[+2100.76148]ITK.S	K.TPLTANITK.S	TPLTANITK,KSG,6@2100.76148	N6(NGlycan / 2100.7615)	HexNAc(5)Hex(4)Fuc(1)NeuAc(1)	1.3e-07	1.3e-07	6.90	542.2	279.6	279.6	3	10204391	10204443	-5.11		30593026	30593183	Specific	6	19.4	>sp|P01877-1|IGHA2_HUMAN Isoform 1 of Immunoglobulin heavy constant alpha 2 OS=Homo sapiens OX=9606 GN=IGHA2	2	93677	0	328		Cmpd 245, +MS2(1020.4391), 37.6-75.1eV, 565.5	hcd	8.77	30582954	30583110	0	0	0	0	8.2e-09	8.7e-09
TPL	K.TPLTAN[+2262.81431]ITK.S	K.TPLTANITK.S	TPLTANITK,KSG,6@2262.81431	N6(NGlycan / 2262.8143)	HexNAc(5)Hex(5)Fuc(1)NeuAc(1)	1.7e-09	1.8e-09	8.77	645.4	319.0	319.0	3	10744560	10744619	-5.51		32213533	32213711	Specific	6	18.7	>sp|P01877-1|IGHA2_HUMAN Isoform 1 of Immunoglobulin heavy constant alpha 2 OS=Homo sapiens OX=9606 GN=IGHA2	2	92230	0	323		Cmpd 240, +MS2(1074.4560), 39.3-78.5eV, 555.6	hcd	10.76	32203461	32203638	0	0	0	0	1.8e-10	1.9e-10
TPL	K.TPLTAN[+2262.81431]ITK.S	K.TPLTANITK.S	TPLTANITK,KSG,6@2262.81431	N6(NGlycan / 2262.8143)	HexNAc(5)Hex(5)Fuc(1)NeuAc(1)	1.7e-09	1.8e-09	8.77	645.4	319.0	319.0	3	10744560	10744619	-5.51		32213533	32213711	Specific	6	18.7	>sp|P01877-1|IGHA2_HUMAN Isoform 1 of Immunoglobulin heavy constant alpha 2 OS=Homo sapiens OX=9606 GN=IGHA2	2	92230	0	323		Cmpd 240, +MS2(1074.4560), 39.3-78.5eV, 555.6	hcd	10.76	32203461	32203638	0	0	0	0	1.8e-10	1.9e-10
TPL	K.TPLTAN[+2262.81431]ITK.S	K.TPLTANITK.S	TPLTANITK,KSG,6@2262.81431	N6(NGlycan / 2262.8143)	HexNAc(5)Hex(5)Fuc(1)NeuAc(1)	2.6e-09	2.8e-09	8.58	630.2	286.1	286.1	3	10744569	10744619	-4.64		32213561	32213711	Specific	6	17.5	>sp|P01877-1|IGHA2_HUMAN Isoform 1 of Immunoglobulin heavy constant alpha 2 OS=Homo sapiens OX=9606 GN=IGHA2	2	93337	0	326		Cmpd 243, +MS2(1074.4569), 39.3-78.5eV, 561.4	hcd	10.57	32203489	32203638	0	0	0	0	2.2e-10	2.3e-10
TPL	K.TPLTAN[+2262.81431]ITK.S	K.TPLTANITK.S	TPLTANITK,KSG,6@2262.81431	N6(NGlycan / 2262.8143)	HexNAc(5)Hex(5)Fuc(1)NeuAc(1)	1.6e-06	1.7e-06	5.79	402.7	231.4	231.4	3	10744577	10744619	-3.85		32213587	32213711	Specific	6	15.6	>sp|P01877-1|IGHA2_HUMAN Isoform 1 of Immunoglobulin heavy constant alpha 2 OS=Homo sapiens OX=9606 GN=IGHA2	2	94903	0	331		Cmpd 248, +MS2(1074.4577), 39.3-78.5eV, 572.3	hcd	5.88	32203514	32203638	0	0	0	0	8.7e-08	9.3e-08
TPL	K.TPLTAN[+2350.83035]ITK.S	K.TPLTANITK.S	TPLTANITK,KSG,6@2350.83035	N6(NGlycan / 2350.8304)	HexNAc(4)Hex(5)Fuc(1)NeuAc(2)	3.2e-10	3.4e-10	9.50	654.9	306.0	94.2	3	11037960	11038006	-4.09		33093736	33093871	Specific	6	17.7	>sp|P01877-1|IGHA2_HUMAN Isoform 1 of Immunoglobulin heavy constant alpha 2 OS=Homo sapiens OX=9606 GN=IGHA2	2	108227	0	368		Cmpd 281, +MS2(1103.7960), 40.2-80.3eV, 650.4	hcd	9.49	33083663	33083798	0	0	0	0	2.1e-11	2.2e-11
TPL	K.TPLTAN[+2350.83035]ITK.S	K.TPLTANITK.S	TPLTANITK,KSG,6@2350.83035	N6(NGlycan / 2350.8304)	HexNAc(4)Hex(5)Fuc(1)NeuAc(2)	3.2e-10	3.4e-10	9.50	654.9	306.0	94.2	3	11037960	11038006	-4.09		33093736	33093871	Specific	6	17.7	>sp|P01877-1|IGHA2_HUMAN Isoform 1 of Immunoglobulin heavy constant alpha 2 OS=Homo sapiens OX=9606 GN=IGHA2	2	108227	0	368		Cmpd 281, +MS2(1103.7960), 40.2-80.3eV, 650.4	hcd	9.49	33083663	33083798	0	0	0	0	2.1e-11	2.2e-11
TPL	K.TPLTAN[+2350.83035]ITK.S	K.TPLTANITK.S	TPLTANITK,KSG,6@2350.83035	N6(NGlycan / 2350.8304)	HexNAc(4)Hex(5)Fuc(1)NeuAc(2)	6e-09	6.3e-09	8.22	644.3	300.5	97.3	4	8280983	8281022	-4.74		33093715	33093871	Specific	6	17.5	>sp|P01877-1|IGHA2_HUMAN Isoform 1 of Immunoglobulin heavy constant alpha 2 OS=Homo sapiens OX=9606 GN=IGHA2	2	108398	0	369		Cmpd 282, +MS2(828.0983), 31.5-63.1eV, 652.4	hcd	10.21	33083642	33083798	0	0	0	0	5.3e-10	5.6e-10
LAG	R.LAGKPTHVN[+2333.81503]VSVVMAEVDGTC[+57.02146]Y.-	R.LAGKPTHVNVSVVMAEVDGTCY.-	LAGKPTHVNVSVVMAEVDGTCY,R--,9@2333.81503,21@57.02146	N9(NGlycan / 2333.815)	HexNAc(4)Hex(4)Fuc(0)NeuAc(3)	5.5e-06	5.8e-06	5.26	346.1	278.0	278.0	4	11709913	11709947	-2.94		46809434	46809571	Specific	9	14.1	>sp|P01876-1|IGHA1_HUMAN Isoform 1 of Immunoglobulin heavy constant alpha 1 OS=Homo sapiens OX=9606 GN=IGHA1	1	172175	0	545	C21(Carbamidomethyl / 57.0215)	Cmpd 458, +MS2(1170.9913), 42.3-84.6eV, 1035.0	hcd	5.70	46799361	46799498	0	0	0	0	2.9e-07	3.1e-07
LAG	R.LAGKPTHVN[+2333.81503]VSVVMAEVDGTC[+57.02146]Y.-	R.LAGKPTHVNVSVVMAEVDGTCY.-	LAGKPTHVNVSVVMAEVDGTCY,R--,9@2333.81503,21@57.02146	N9(NGlycan / 2333.815)	HexNAc(4)Hex(4)Fuc(0)NeuAc(3)	5.5e-06	5.8e-06	5.26	346.1	278.0	278.0	4	11709913	11709947	-2.94		46809434	46809571	Specific	9	14.1	>sp|P01876-1|IGHA1_HUMAN Isoform 1 of Immunoglobulin heavy constant alpha 1 OS=Homo sapiens OX=9606 GN=IGHA1	1	172175	0	545	C21(Carbamidomethyl / 57.0215)	Cmpd 458, +MS2(1170.9913), 42.3-84.6eV, 1035.0	hcd	5.70	46799361	46799498	0	0	0	0	2.9e-07	3.1e-07
LAG	R.LAGKPTHVN[+2333.81503]VSVVMAEVDGTC[+57.02146]Y.-	R.LAGKPTHVNVSVVMAEVDGTCY.-	LAGKPTHVNVSVVMAEVDGTCY,R--,9@2333.81503,21@57.02146	N9(NGlycan / 2333.815)	HexNAc(4)Hex(4)Fuc(0)NeuAc(3)	1.6e-05	1.7e-05	4.80	273.7	254.0	254.0	4	11709913	11709947	-2.90		46809435	46809571	Specific	9	11.3	>sp|P01876-1|IGHA1_HUMAN Isoform 1 of Immunoglobulin heavy constant alpha 1 OS=Homo sapiens OX=9606 GN=IGHA1	1	173930	0	551	C21(Carbamidomethyl / 57.0215)	Cmpd 464, +MS2(1170.9913), 42.3-84.6eV, 1047.4	hcd	5.18	46799363	46799498	0	0	0	0	9.3e-07	9.9e-07
LAG	R.LAGKPTHVN[+2350.83035]VSVVMAEVDGTC[+57.02146].Y	R.LAGKPTHVNVSVVMAEVDGTC.Y	LAGKPTHVNVSVVMAEVDGTC,RY-,9@2350.83035,21@57.02146	N9(NGlycan / 2350.8304)	HexNAc(4)Hex(5)Fuc(1)NeuAc(2)	2.6e-05	2.8e-05	4.58	434.3	245.3	15.0	4	11344772	11344827	-4.91		45348869	45349091	CRagged	9	15.3	>sp|P01876-1|IGHA1_HUMAN Isoform 1 of Immunoglobulin heavy constant alpha 1 OS=Homo sapiens OX=9606 GN=IGHA1	1	163817	0	522	C21(Carbamidomethyl / 57.0215)	Cmpd 435, +MS2(1134.4772), 41.1-82.3eV, 985.7	hcd	4.57	45338796	45339018	0	0	0	0	2.2e-06	2.4e-06
LAG	R.LAGKPTHVN[+2350.83035]VSVVMAEVDGTC[+57.02146]Y.-	R.LAGKPTHVNVSVVMAEVDGTCY.-	LAGKPTHVNVSVVMAEVDGTCY,R--,9@2350.83035,21@57.02146	N9(NGlycan / 2350.8304)	HexNAc(4)Hex(5)Fuc(1)NeuAc(2)	1.8e-06	1.9e-06	5.76	316.6	259.8	9.2	4	11752425	11752486	-5.15		46979483	46979724	Specific	9	12.9	>sp|P01876-1|IGHA1_HUMAN Isoform 1 of Immunoglobulin heavy constant alpha 1 OS=Homo sapiens OX=9606 GN=IGHA1	1	172495	0	547	C21(Carbamidomethyl / 57.0215)	Cmpd 460, +MS2(1175.2425), 42.4-84.8eV, 1038.8	hcd	5.67	46969410	46969652	0	0	0	0	1e-07	1.1e-07
LAG	R.LAGKPTHVN[+2553.90972]VSVVMAEVDGTC[+57.02146].Y	R.LAGKPTHVNVSVVMAEVDGTC.Y	LAGKPTHVNVSVVMAEVDGTC,RY-,9@2553.90972,21@57.02146	N9(NGlycan / 2553.9097)	HexNAc(5)Hex(5)Fuc(1)NeuAc(2)	0.00016	0.00017	3.80	390.5	147.1	147.1	4	11852469	11852526	-4.81		47379657	47379885	CRagged	9	14.6	>sp|P01876-1|IGHA1_HUMAN Isoform 1 of Immunoglobulin heavy constant alpha 1 OS=Homo sapiens OX=9606 GN=IGHA1	1	163661	0	521	C21(Carbamidomethyl / 57.0215)	Cmpd 434, +MS2(1185.2469), 42.7-85.5eV, 983.8	hcd	4.09	47369584	47369812	0	0	0	0	6.2e-06	6.5e-06
LAG	R.LAGKPTHVN[+2553.90972]VSVVMAEVDGTC[+57.02146].Y	R.LAGKPTHVNVSVVMAEVDGTC.Y	LAGKPTHVNVSVVMAEVDGTC,RY-,9@2553.90972,21@57.02146	N9(NGlycan / 2553.9097)	HexNAc(5)Hex(5)Fuc(1)NeuAc(2)	0.00016	0.00017	3.80	390.5	147.1	147.1	4	11852469	11852526	-4.81		47379657	47379885	CRagged	9	14.6	>sp|P01876-1|IGHA1_HUMAN Isoform 1 of Immunoglobulin heavy constant alpha 1 OS=Homo sapiens OX=9606 GN=IGHA1	1	163661	0	521	C21(Carbamidomethyl / 57.0215)	Cmpd 434, +MS2(1185.2469), 42.7-85.5eV, 983.8	hcd	4.09	47369584	47369812	0	0	0	0	6.2e-06	6.5e-06
LAG	R.LAGKPTHVN[+2553.90972]VSVVMAEVDGTC[+57.02146].Y	R.LAGKPTHVNVSVVMAEVDGTC.Y	LAGKPTHVNVSVVMAEVDGTC,RY-,9@2553.90972,21@57.02146	N9(NGlycan / 2553.9097)	HexNAc(5)Hex(5)Fuc(1)NeuAc(2)	0.00019	0.0002	3.72	344.3	153.8	153.8	4	11852467	11852526	-4.99		47379649	47379885	CRagged	9	11.9	>sp|P01876-1|IGHA1_HUMAN Isoform 1 of Immunoglobulin heavy constant alpha 1 OS=Homo sapiens OX=9606 GN=IGHA1	1	165444	0	527	C21(Carbamidomethyl / 57.0215)	Cmpd 440, +MS2(1185.2467), 42.7-85.5eV, 996.7	hcd	3.99	47369576	47369812	0	0	0	0	7.6e-06	8.1e-06
LAG	R.LAGKPTHVN[+2553.90972]VSVVMAEVDGTC[+57.02146]Y.-	R.LAGKPTHVNVSVVMAEVDGTCY.-	LAGKPTHVNVSVVMAEVDGTCY,R--,9@2553.90972,21@57.02146	N9(NGlycan / 2553.9097)	HexNAc(5)Hex(5)Fuc(1)NeuAc(2)	3.7e-06	3.9e-06	5.43	375.1	171.9	171.9	4	12260123	12260184	-4.98		49010274	49010518	Specific	9	13.5	>sp|P01876-1|IGHA1_HUMAN Isoform 1 of Immunoglobulin heavy constant alpha 1 OS=Homo sapiens OX=9606 GN=IGHA1	1	172335	0	546	C21(Carbamidomethyl / 57.0215)	Cmpd 459, +MS2(1226.0123), 44.0-88.0eV, 1036.9	hcd	5.60	49000201	49000445	0	0	0	0	2.4e-07	2.5e-07
LAG	R.LAGKPTHVNVS[+1021.35981]VVMAEVDGT[+1312.45523]C[+57.02146]Y.-	R.LAGKPTHVNVSVVMAEVDGTCY.-	LAGKPTHVNVSVVMAEVDGTCY,R--,11@1021.35981,20@1312.45523,21@57.02146	S11(OGlycan / 1021.3598); T20(OGlycan / 1312.4552)	HexNAc(2)Hex(2)NeuAc(1); HexNAc(2)Hex(2)NeuAc(2)	8.9e-05	9.4e-05	4.05	361.7	361.7	3.6	4	11709913	11709947	-2.94		46809434	46809571	Specific	11;20	14.4	>sp|P01876-1|IGHA1_HUMAN Isoform 1 of Immunoglobulin heavy constant alpha 1 OS=Homo sapiens OX=9606 GN=IGHA1	1	172175	0	545	C21(Carbamidomethyl / 57.0215)	Cmpd 458, +MS2(1170.9913), 42.3-84.6eV, 1035.0	hcd	4.03	46799361	46799498	0	0	0	0	4.5e-06	4.7e-06
LAG	R.LAGKPTHVNVS[+1021.35981]VVMAEVDGT[+1312.45523]C[+57.02146]Y.-	R.LAGKPTHVNVSVVMAEVDGTCY.-	LAGKPTHVNVSVVMAEVDGTCY,R--,11@1021.35981,20@1312.45523,21@57.02146	S11(OGlycan / 1021.3598); T20(OGlycan / 1312.4552)	HexNAc(2)Hex(2)NeuAc(1); HexNAc(2)Hex(2)NeuAc(2)	0.00042	0.00044	3.38	282.6	282.6	3.6	4	11709913	11709947	-2.90		46809435	46809571	Specific	11;20	11.4	>sp|P01876-1|IGHA1_HUMAN Isoform 1 of Immunoglobulin heavy constant alpha 1 OS=Homo sapiens OX=9606 GN=IGHA1	1	173930	0	551	C21(Carbamidomethyl / 57.0215)	Cmpd 464, +MS2(1170.9913), 42.3-84.6eV, 1047.4	hcd	3.35	46799363	46799498	0	0	0	0	3.3e-05	3.5e-05
LSL	R.LSLHRPALEDLLLGSEAN[+1501.55533]LTC[+57.02146]TLTGLR.D	R.LSLHRPALEDLLLGSEANLTCTLTGLR.D	LSLHRPALEDLLLGSEANLTCTLTGLR,RDA,18@1501.55533,21@57.02146	N18(NGlycan / 1501.5553)	HexNAc(5)Hex(3)	1.2e-08	1.2e-08	7.94	457.0	457.0	457.0	4	11170385	11170439	-4.79		44651322	44651536	Specific	18	15.2	>sp|P01876-1|IGHA1_HUMAN Isoform 1 of Immunoglobulin heavy constant alpha 1 OS=Homo sapiens OX=9606 GN=IGHA1	1	192905	0	602	C21(Carbamidomethyl / 57.0215)	Cmpd 515, +MS2(1117.0385), 40.6-81.2eV, 1160.3	hcd	8.18	44641249	44641463	0	0	0	0	1.7e-09	1.8e-09
LSL	R.LSLHRPALEDLLLGSEAN[+1501.55533]LTC[+57.02146]TLTGLR.D	R.LSLHRPALEDLLLGSEANLTCTLTGLR.D	LSLHRPALEDLLLGSEANLTCTLTGLR,RDA,18@1501.55533,21@57.02146	N18(NGlycan / 1501.5553)	HexNAc(5)Hex(3)	1.2e-08	1.2e-08	7.94	457.0	457.0	457.0	4	11170385	11170439	-4.79		44651322	44651536	Specific	18	15.2	>sp|P01876-1|IGHA1_HUMAN Isoform 1 of Immunoglobulin heavy constant alpha 1 OS=Homo sapiens OX=9606 GN=IGHA1	1	192905	0	602	C21(Carbamidomethyl / 57.0215)	Cmpd 515, +MS2(1117.0385), 40.6-81.2eV, 1160.3	hcd	8.18	44641249	44641463	0	0	0	0	1.7e-09	1.8e-09
LSL	R.LSLHRPALEDLLLGSEAN[+1501.55533]LTC[+57.02146]TLTGLR.D	R.LSLHRPALEDLLLGSEANLTCTLTGLR.D	LSLHRPALEDLLLGSEANLTCTLTGLR,RDA,18@1501.55533,21@57.02146	N18(NGlycan / 1501.5553)	HexNAc(5)Hex(3)	1e-08	1.1e-08	7.99	403.7	403.7	403.7	4	11170391	11170439	-4.27		44651345	44651536	Specific	18	15.4	>sp|P01876-1|IGHA1_HUMAN Isoform 1 of Immunoglobulin heavy constant alpha 1 OS=Homo sapiens OX=9606 GN=IGHA1	1	194047	0	604	C21(Carbamidomethyl / 57.0215)	Cmpd 517, +MS2(1117.0391), 40.6-81.2eV, 1165.3	hcd	8.08	44641273	44641463	0	0	0	0	1.3e-09	1.4e-09
LSL	R.LSLHRPALEDLLLGSEAN[+1501.55533]LTC[+57.02146]TLTGLR.D	R.LSLHRPALEDLLLGSEANLTCTLTGLR.D	LSLHRPALEDLLLGSEANLTCTLTGLR,RDA,18@1501.55533,21@57.02146	N18(NGlycan / 1501.5553)	HexNAc(5)Hex(3)	1.5e-08	1.6e-08	7.82	379.2	379.2	379.2	4	11170390	11170439	-4.38		44651341	44651536	Specific	18	11.7	>sp|P01876-1|IGHA1_HUMAN Isoform 1 of Immunoglobulin heavy constant alpha 1 OS=Homo sapiens OX=9606 GN=IGHA1	1	195723	0	609	C21(Carbamidomethyl / 57.0215)	Cmpd 522, +MS2(1117.0390), 40.6-81.2eV, 1176.4	hcd	8.11	44641268	44641463	0	0	0	0	2e-09	2.1e-09
LSL	R.LSLHRPALEDLLLGSEAN[+1501.55533]LTC[+57.02146]TLTGLR.D	R.LSLHRPALEDLLLGSEANLTCTLTGLR.D	LSLHRPALEDLLLGSEANLTCTLTGLR,RDA,18@1501.55533,21@57.02146	N18(NGlycan / 1501.5553)	HexNAc(5)Hex(3)	1.8e-05	1.9e-05	4.75	302.5	302.5	302.5	5	8938324	8938365	-4.64		44651329	44651536	Specific	18	9.6	>sp|P01876-1|IGHA1_HUMAN Isoform 1 of Immunoglobulin heavy constant alpha 1 OS=Homo sapiens OX=9606 GN=IGHA1	1	194550	0	607	C21(Carbamidomethyl / 57.0215)	Cmpd 520, +MS2(893.8324), 33.6-67.2eV, 1171.3	hcd	4.94	44641256	44641463	0	0	0	0	1.5e-06	1.6e-06
LSL	R.LSLHRPALEDLLLGSEAN[+1663.60816]LTC[+57.02146]TLTGLR.D	R.LSLHRPALEDLLLGSEANLTCTLTGLR.D	LSLHRPALEDLLLGSEANLTCTLTGLR,RDA,18@1663.60816,21@57.02146	N18(NGlycan / 1663.6082)	HexNAc(5)Hex(4)	4.4e-09	4.6e-09	8.36	534.2	534.2	534.2	4	11575521	11575571	-4.29		46271866	46272064	Specific	18	15.3	>sp|P01876-1|IGHA1_HUMAN Isoform 1 of Immunoglobulin heavy constant alpha 1 OS=Homo sapiens OX=9606 GN=IGHA1	1	191272	0	597	C21(Carbamidomethyl / 57.0215)	Cmpd 510, +MS2(1157.5521), 41.9-83.7eV, 1149.5	hcd	10.23	46261793	46261991	0	0	0	0	3.9e-10	4.1e-10
LSL	R.LSLHRPALEDLLLGSEAN[+1663.60816]LTC[+57.02146]TLTGLR.D	R.LSLHRPALEDLLLGSEANLTCTLTGLR.D	LSLHRPALEDLLLGSEANLTCTLTGLR,RDA,18@1663.60816,21@57.02146	N18(NGlycan / 1663.6082)	HexNAc(5)Hex(4)	4.4e-09	4.6e-09	8.36	534.2	534.2	534.2	4	11575521	11575571	-4.29		46271866	46272064	Specific	18	15.3	>sp|P01876-1|IGHA1_HUMAN Isoform 1 of Immunoglobulin heavy constant alpha 1 OS=Homo sapiens OX=9606 GN=IGHA1	1	191272	0	597	C21(Carbamidomethyl / 57.0215)	Cmpd 510, +MS2(1157.5521), 41.9-83.7eV, 1149.5	hcd	10.23	46261793	46261991	0	0	0	0	3.9e-10	4.1e-10
LSL	R.LSLHRPALEDLLLGSEAN[+1663.60816]LTC[+57.02146]TLTGLR.D	R.LSLHRPALEDLLLGSEANLTCTLTGLR.D	LSLHRPALEDLLLGSEANLTCTLTGLR,RDA,18@1663.60816,21@57.02146	N18(NGlycan / 1663.6082)	HexNAc(5)Hex(4)	8.2e-09	8.6e-09	8.09	485.7	485.7	485.7	4	11575519	11575571	-4.43		46271859	46272064	Specific	18	13.7	>sp|P01876-1|IGHA1_HUMAN Isoform 1 of Immunoglobulin heavy constant alpha 1 OS=Homo sapiens OX=9606 GN=IGHA1	1	194213	0	605	C21(Carbamidomethyl / 57.0215)	Cmpd 518, +MS2(1157.5519), 41.9-83.7eV, 1167.3	hcd	9.23	46261787	46261991	0	0	0	0	1.1e-09	1.2e-09
LSL	R.LSLHRPALEDLLLGSEAN[+1663.60816]LTC[+57.02146]TLTGLR.D	R.LSLHRPALEDLLLGSEANLTCTLTGLR.D	LSLHRPALEDLLLGSEANLTCTLTGLR,RDA,18@1663.60816,21@57.02146	N18(NGlycan / 1663.6082)	HexNAc(5)Hex(4)	5.9e-07	6.2e-07	6.23	303.5	303.5	303.5	4	11575517	11575571	-4.65		46271849	46272064	Specific	18	12.3	>sp|P01876-1|IGHA1_HUMAN Isoform 1 of Immunoglobulin heavy constant alpha 1 OS=Homo sapiens OX=9606 GN=IGHA1	1	192743	0	601	C21(Carbamidomethyl / 57.0215)	Cmpd 514, +MS2(1157.5517), 41.9-83.7eV, 1158.4	hcd	6.42	46261776	46261991	0	0	0	0	2.8e-08	3e-08
LSL	R.LSLHRPALEDLLLGSEAN[+1825.66098]LTC[+57.02146]TLTGLR.D	R.LSLHRPALEDLLLGSEANLTCTLTGLR.D	LSLHRPALEDLLLGSEANLTCTLTGLR,RDA,18@1825.66098,21@57.02146	N18(NGlycan / 1825.661)	HexNAc(5)Hex(5)	1.4e-06	1.5e-06	5.85	520.7	145.5	145.5	4	11980653	11980703	-4.18		47892392	47892592	Specific	18	14.1	>sp|P01876-1|IGHA1_HUMAN Isoform 1 of Immunoglobulin heavy constant alpha 1 OS=Homo sapiens OX=9606 GN=IGHA1	1	191613	0	599	C21(Carbamidomethyl / 57.0215)	Cmpd 512, +MS2(1198.0653), 43.1-86.3eV, 1153.6	hcd	7.71	47882319	47882520	0	0	0	0	7.2e-08	7.6e-08
LSL	R.LSLHRPALEDLLLGSEAN[+1913.67702]LTC[+57.02146]TLTGLR.D	R.LSLHRPALEDLLLGSEANLTCTLTGLR.D	LSLHRPALEDLLLGSEANLTCTLTGLR,RDA,18@1913.67702,21@57.02146	N18(NGlycan / 1913.677)	HexNAc(4)Hex(5)NeuAc(1)	5.8e-11	6.2e-11	10.23	637.9	637.9	61.1	4	12200690	12200743	-4.35		48772541	48772753	Specific	18	16.9	>sp|P01876-1|IGHA1_HUMAN Isoform 1 of Immunoglobulin heavy constant alpha 1 OS=Homo sapiens OX=9606 GN=IGHA1	1	202948	0	629	C21(Carbamidomethyl / 57.0215)	Cmpd 542, +MS2(1220.0690), 43.8-87.7eV, 1218.9	hcd	10.23	48762468	48762680	0	0	0	0	8.6e-12	9.1e-12
LSL	R.LSLHRPALEDLLLGSEAN[+1913.67702]LTC[+57.02146]TLTGLR.D	R.LSLHRPALEDLLLGSEANLTCTLTGLR.D	LSLHRPALEDLLLGSEANLTCTLTGLR,RDA,18@1913.67702,21@57.02146	N18(NGlycan / 1913.677)	HexNAc(4)Hex(5)NeuAc(1)	5.8e-11	6.2e-11	10.23	637.9	637.9	61.1	4	12200690	12200743	-4.35		48772541	48772753	Specific	18	16.9	>sp|P01876-1|IGHA1_HUMAN Isoform 1 of Immunoglobulin heavy constant alpha 1 OS=Homo sapiens OX=9606 GN=IGHA1	1	202948	0	629	C21(Carbamidomethyl / 57.0215)	Cmpd 542, +MS2(1220.0690), 43.8-87.7eV, 1218.9	hcd	10.23	48762468	48762680	0	0	0	0	8.6e-12	9.1e-12
LSL	R.LSLHRPALEDLLLGSEAN[+1913.67702]LTC[+57.02146]TLTGLR.D	R.LSLHRPALEDLLLGSEANLTCTLTGLR.D	LSLHRPALEDLLLGSEANLTCTLTGLR,RDA,18@1913.67702,21@57.02146	N18(NGlycan / 1913.677)	HexNAc(4)Hex(5)NeuAc(1)	2.8e-09	2.9e-09	8.56	628.8	248.4	62.2	4	12200679	12200743	-5.25		48772497	48772753	Specific	18	18.7	>sp|P01876-1|IGHA1_HUMAN Isoform 1 of Immunoglobulin heavy constant alpha 1 OS=Homo sapiens OX=9606 GN=IGHA1	1	204083	0	632	C21(Carbamidomethyl / 57.0215)	Cmpd 545, +MS2(1220.0679), 43.8-87.7eV, 1225.3	hcd	8.55	48762424	48762680	0	0	0	0	2.6e-10	2.7e-10
LSL	R.LSLHRPALEDLLLGSEAN[+1913.67702]LTC[+57.02146]TLTGLR.D	R.LSLHRPALEDLLLGSEANLTCTLTGLR.D	LSLHRPALEDLLLGSEANLTCTLTGLR,RDA,18@1913.67702,21@57.02146	N18(NGlycan / 1913.677)	HexNAc(4)Hex(5)NeuAc(1)	5.6e-11	5.9e-11	10.25	611.1	611.1	63.4	4	12200683	12200743	-4.93		48772513	48772753	Specific	18	17.7	>sp|P01876-1|IGHA1_HUMAN Isoform 1 of Immunoglobulin heavy constant alpha 1 OS=Homo sapiens OX=9606 GN=IGHA1	1	205430	0	636	C21(Carbamidomethyl / 57.0215)	Cmpd 549, +MS2(1220.0683), 43.8-87.7eV, 1233.5	hcd	10.25	48762440	48762680	0	0	0	0	7.5e-12	7.9e-12
LSL	R.LSLHRPALEDLLLGSEAN[+1913.67702]LTC[+57.02146]TLTGLR.D	R.LSLHRPALEDLLLGSEANLTCTLTGLR.D	LSLHRPALEDLLLGSEANLTCTLTGLR,RDA,18@1913.67702,21@57.02146	N18(NGlycan / 1913.677)	HexNAc(4)Hex(5)NeuAc(1)	4.9e-11	5.1e-11	10.31	605.9	605.9	61.0	5	9762560	9762609	-5.02		48772508	48772753	Specific	18	15.6	>sp|P01876-1|IGHA1_HUMAN Isoform 1 of Immunoglobulin heavy constant alpha 1 OS=Homo sapiens OX=9606 GN=IGHA1	1	205755	0	638	C21(Carbamidomethyl / 57.0215)	Cmpd 551, +MS2(976.2560), 36.2-72.4eV, 1237.4	hcd	11.31	48762435	48762680	0	0	0	0	5.3e-12	5.6e-12
LSL	R.LSLHRPALEDLLLGSEAN[+1913.67702]LTC[+57.02146]TLTGLR.D	R.LSLHRPALEDLLLGSEANLTCTLTGLR.D	LSLHRPALEDLLLGSEANLTCTLTGLR,RDA,18@1913.67702,21@57.02146	N18(NGlycan / 1913.677)	HexNAc(4)Hex(5)NeuAc(1)	5.1e-10	5.4e-10	9.29	585.6	585.6	65.7	5	9762567	9762609	-4.24		48772546	48772753	Specific	18	17.1	>sp|P01876-1|IGHA1_HUMAN Isoform 1 of Immunoglobulin heavy constant alpha 1 OS=Homo sapiens OX=9606 GN=IGHA1	1	203105	0	630	C21(Carbamidomethyl / 57.0215)	Cmpd 543, +MS2(976.2567), 36.2-72.4eV, 1220.8	hcd	11.29	48762473	48762680	0	0	0	0	5.7e-11	6e-11
LSL	R.LSLHRPALEDLLLGSEAN[+1913.67702]LTC[+57.02146]TLTGLR.D	R.LSLHRPALEDLLLGSEANLTCTLTGLR.D	LSLHRPALEDLLLGSEANLTCTLTGLR,RDA,18@1913.67702,21@57.02146	N18(NGlycan / 1913.677)	HexNAc(4)Hex(5)NeuAc(1)	6.5e-09	6.9e-09	8.18	556.0	556.0	51.7	4	12200685	12200743	-4.70		48772524	48772753	Specific	18	13.6	>sp|P01876-1|IGHA1_HUMAN Isoform 1 of Immunoglobulin heavy constant alpha 1 OS=Homo sapiens OX=9606 GN=IGHA1	1	214470	0	661	C21(Carbamidomethyl / 57.0215)	Cmpd 574, +MS2(1220.0685), 43.8-87.7eV, 1288.9	hcd	10.05	48762451	48762680	0	0	0	0	7.1e-10	7.5e-10
LSL	R.LSLHRPALEDLLLGSEAN[+1913.67702]LTC[+57.02146]TLTGLR.D	R.LSLHRPALEDLLLGSEANLTCTLTGLR.D	LSLHRPALEDLLLGSEANLTCTLTGLR,RDA,18@1913.67702,21@57.02146	N18(NGlycan / 1913.677)	HexNAc(4)Hex(5)NeuAc(1)	5.9e-07	6.3e-07	6.23	539.0	191.3	66.1	5	9762556	9762609	-5.44		48772487	48772753	Specific	18	15.9	>sp|P01876-1|IGHA1_HUMAN Isoform 1 of Immunoglobulin heavy constant alpha 1 OS=Homo sapiens OX=9606 GN=IGHA1	1	204375	0	634	C21(Carbamidomethyl / 57.0215)	Cmpd 547, +MS2(976.2556), 36.2-72.4eV, 1228.8	hcd	8.09	48762415	48762680	0	0	0	0	3.4e-08	3.6e-08
LSL	R.LSLHRPALEDLLLGSEAN[+1913.67702]LTC[+57.02146]TLTGLR.D	R.LSLHRPALEDLLLGSEANLTCTLTGLR.D	LSLHRPALEDLLLGSEANLTCTLTGLR,RDA,18@1913.67702,21@57.02146	N18(NGlycan / 1913.677)	HexNAc(4)Hex(5)NeuAc(1)	1.1e-08	1.2e-08	7.94	532.0	532.0	50.8	4	12200695	12200743	-3.94		48772561	48772753	Specific	18	14.1	>sp|P01876-1|IGHA1_HUMAN Isoform 1 of Immunoglobulin heavy constant alpha 1 OS=Homo sapiens OX=9606 GN=IGHA1	1	216177	0	666	C21(Carbamidomethyl / 57.0215)	Cmpd 579, +MS2(1220.0695), 43.8-87.7eV, 1300.1	hcd	9.81	48762488	48762680	0	0	0	0	1.6e-09	1.7e-09
LSL	R.LSLHRPALEDLLLGSEAN[+1954.70357]LTC[+57.02146]TLTGLR.D	a	LSLHRPALEDLLLGSEANLTCTLTGLR,RDA,18@1954.70357,21@57.02146	N18(NGlycan / 1954.7036)	HexNAc(5)Hex(4)NeuAc(1)	4.2e-09	4.4e-09	8.38	544.9	544.9	63.6	4	12303247	12303309	-5.03		49182771	49183018	Specific	18	16.6	>sp|P01876-1|IGHA1_HUMAN Isoform 1 of Immunoglobulin heavy constant alpha 1 OS=Homo sapiens OX=9606 GN=IGHA1	1	205592	0	637	C21(Carbamidomethyl / 57.0215)	Cmpd 550, +MS2(1230.3247), 44.1-88.3eV, 1235.4	hcd	10.25	49172698	49172946	0	0	0	0	3.2e-10	3.4e-10
LSL	R.LSLHRPALEDLLLGSEAN[+1954.70357]LTC[+57.02146]TLTGLR.D	R.LSLHRPALEDLLLGSEANLTCTLTGLR.D	LSLHRPALEDLLLGSEANLTCTLTGLR,RDA,18@1954.70357,21@57.02146	N18(NGlycan / 1954.7036)	HexNAc(5)Hex(4)NeuAc(1)	4.2e-09	4.4e-09	8.38	544.9	544.9	63.6	4	12303247	12303309	-5.03		49182771	49183018	Specific	18	16.6	>sp|P01876-1|IGHA1_HUMAN Isoform 1 of Immunoglobulin heavy constant alpha 1 OS=Homo sapiens OX=9606 GN=IGHA1	1	205592	0	637	C21(Carbamidomethyl / 57.0215)	Cmpd 550, +MS2(1230.3247), 44.1-88.3eV, 1235.4	hcd	10.25	49172698	49172946	0	0	0	0	3.2e-10	3.4e-10
LSL	R.LSLHRPALEDLLLGSEAN[+1954.70357]LTC[+57.02146]TLTGLR.D	R.LSLHRPALEDLLLGSEANLTCTLTGLR.D	LSLHRPALEDLLLGSEANLTCTLTGLR,RDA,18@1954.70357,21@57.02146	N18(NGlycan / 1954.7036)	HexNAc(5)Hex(4)NeuAc(1)	1.2e-08	1.3e-08	7.91	495.9	495.9	64.0	4	12303251	12303309	-4.76		49182785	49183018	Specific	18	13.5	>sp|P01876-1|IGHA1_HUMAN Isoform 1 of Immunoglobulin heavy constant alpha 1 OS=Homo sapiens OX=9606 GN=IGHA1	1	207067	0	641	C21(Carbamidomethyl / 57.0215)	Cmpd 554, +MS2(1230.3251), 44.1-88.3eV, 1244.4	hcd	9.05	49172712	49172946	0	0	0	0	1.9e-09	2e-09
LSL	R.LSLHRPALEDLLLGSEAN[+1954.70357]LTC[+57.02146]TLTGLR.D	R.LSLHRPALEDLLLGSEANLTCTLTGLR.D	LSLHRPALEDLLLGSEANLTCTLTGLR,RDA,18@1954.70357,21@57.02146	N18(NGlycan / 1954.7036)	HexNAc(5)Hex(4)NeuAc(1)	2.1e-08	2.3e-08	7.67	484.5	484.5	66.2	5	9844606	9844662	-5.67		49182739	49183018	Specific	18	13.9	>sp|P01876-1|IGHA1_HUMAN Isoform 1 of Immunoglobulin heavy constant alpha 1 OS=Homo sapiens OX=9606 GN=IGHA1	1	205918	0	639	C21(Carbamidomethyl / 57.0215)	Cmpd 552, +MS2(984.4606), 36.4-72.9eV, 1239.4	hcd	8.81	49172667	49172946	0	0	0	0	2.9e-09	3e-09
LSL	R.LSLHRPALEDLLLGSEAN[+1954.70357]LTC[+57.02146]TLTGLR.D	R.LSLHRPALEDLLLGSEANLTCTLTGLR.D	LSLHRPALEDLLLGSEANLTCTLTGLR,RDA,18@1954.70357,21@57.02146	N18(NGlycan / 1954.7036)	HexNAc(5)Hex(4)NeuAc(1)	1.2e-05	1.2e-05	4.94	341.3	341.3	45.3	5	9844610	9844662	-5.25		49182760	49183018	Specific	18	9.9	>sp|P01876-1|IGHA1_HUMAN Isoform 1 of Immunoglobulin heavy constant alpha 1 OS=Homo sapiens OX=9606 GN=IGHA1	1	207407	0	643	C21(Carbamidomethyl / 57.0215)	Cmpd 556, +MS2(984.4610), 36.4-72.9eV, 1248.5	hcd	5.38	49172688	49172946	0	0	0	0	6.7e-07	7.1e-07
LSL	R.LSLHRPALEDLLLGSEAN[+2116.75640]LTC[+57.02146]TLTGLR.D	R.LSLHRPALEDLLLGSEANLTCTLTGLR.D	LSLHRPALEDLLLGSEANLTCTLTGLR,RDA,18@2116.75640,21@57.02146	N18(NGlycan / 2116.7564)	HexNAc(5)Hex(5)NeuAc(1)	5.8e-10	6.2e-10	9.23	587.8	572.5	64.4	4	12708384	12708441	-4.48		50803319	50803547	Specific	18	16.6	>sp|P01876-1|IGHA1_HUMAN Isoform 1 of Immunoglobulin heavy constant alpha 1 OS=Homo sapiens OX=9606 GN=IGHA1	1	203263	0	631	C21(Carbamidomethyl / 57.0215)	Cmpd 544, +MS2(1270.8384), 45.4-90.8eV, 1222.7	hcd	11.23	50793246	50793474	0	0	0	0	6.7e-11	7e-11
LSL	R.LSLHRPALEDLLLGSEAN[+2116.75640]LTC[+57.02146]TLTGLR.D	R.LSLHRPALEDLLLGSEANLTCTLTGLR.D	LSLHRPALEDLLLGSEANLTCTLTGLR,RDA,18@2116.75640,21@57.02146	N18(NGlycan / 2116.7564)	HexNAc(5)Hex(5)NeuAc(1)	5.8e-10	6.2e-10	9.23	587.8	572.5	64.4	4	12708384	12708441	-4.48		50803319	50803547	Specific	18	16.6	>sp|P01876-1|IGHA1_HUMAN Isoform 1 of Immunoglobulin heavy constant alpha 1 OS=Homo sapiens OX=9606 GN=IGHA1	1	203263	0	631	C21(Carbamidomethyl / 57.0215)	Cmpd 544, +MS2(1270.8384), 45.4-90.8eV, 1222.7	hcd	11.23	50793246	50793474	0	0	0	0	6.7e-11	7e-11
LSL	R.LSLHRPALEDLLLGSEAN[+2116.75640]LTC[+57.02146]TLTGLR.D	R.LSLHRPALEDLLLGSEANLTCTLTGLR.D	LSLHRPALEDLLLGSEANLTCTLTGLR,RDA,18@2116.75640,21@57.02146	N18(NGlycan / 2116.7564)	HexNAc(5)Hex(5)NeuAc(1)	8.2e-10	8.7e-10	9.09	586.1	586.1	62.8	4	12708372	12708441	-5.47		50803269	50803547	Specific	18	18.1	>sp|P01876-1|IGHA1_HUMAN Isoform 1 of Immunoglobulin heavy constant alpha 1 OS=Homo sapiens OX=9606 GN=IGHA1	1	204533	0	635	C21(Carbamidomethyl / 57.0215)	Cmpd 548, +MS2(1270.8372), 45.4-90.8eV, 1230.7	hcd	11.08	50793196	50793474	0	0	0	0	9e-11	9.5e-11
LSL	R.LSLHRPALEDLLLGSEAN[+2204.77244]LTC[+57.02146]TLTGLR.D	R.LSLHRPALEDLLLGSEANLTCTLTGLR.D	LSLHRPALEDLLLGSEANLTCTLTGLR,RDA,18@2204.77244,21@57.02146	N18(NGlycan / 2204.7724)	HexNAc(4)Hex(5)NeuAc(2)	5.8e-10	6.2e-10	9.23	595.9	565.0	17.2	4	12928426	12928481	-4.31		51683484	51683707	Specific	18	17.7	>sp|P01876-1|IGHA1_HUMAN Isoform 1 of Immunoglobulin heavy constant alpha 1 OS=Homo sapiens OX=9606 GN=IGHA1	1	217358	0	668	C21(Carbamidomethyl / 57.0215)	Cmpd 581, +MS2(1292.8426), 46.1-92.2eV, 1305.1	hcd	11.23	51673411	51673634	0	0	0	0	7.6e-11	8.1e-11
LSL	R.LSLHRPALEDLLLGSEAN[+2204.77244]LTC[+57.02146]TLTGLR.D	R.LSLHRPALEDLLLGSEANLTCTLTGLR.D	LSLHRPALEDLLLGSEANLTCTLTGLR,RDA,18@2204.77244,21@57.02146	N18(NGlycan / 2204.7724)	HexNAc(4)Hex(5)NeuAc(2)	5.8e-10	6.2e-10	9.23	595.9	565.0	17.2	4	12928426	12928481	-4.31		51683484	51683707	Specific	18	17.7	>sp|P01876-1|IGHA1_HUMAN Isoform 1 of Immunoglobulin heavy constant alpha 1 OS=Homo sapiens OX=9606 GN=IGHA1	1	217358	0	668	C21(Carbamidomethyl / 57.0215)	Cmpd 581, +MS2(1292.8426), 46.1-92.2eV, 1305.1	hcd	11.23	51673411	51673634	0	0	0	0	7.6e-11	8.1e-11
LSL	R.LSLHRPALEDLLLGSEAN[+2204.77244]LTC[+57.02146]TLTGLR.D	R.LSLHRPALEDLLLGSEANLTCTLTGLR.D	LSLHRPALEDLLLGSEANLTCTLTGLR,RDA,18@2204.77244,21@57.02146	N18(NGlycan / 2204.7724)	HexNAc(4)Hex(5)NeuAc(2)	4.4e-09	4.6e-09	8.36	542.6	537.7	17.2	4	12928425	12928481	-4.35		51683482	51683707	Specific	18	15.8	>sp|P01876-1|IGHA1_HUMAN Isoform 1 of Immunoglobulin heavy constant alpha 1 OS=Homo sapiens OX=9606 GN=IGHA1	1	218845	0	672	C21(Carbamidomethyl / 57.0215)	Cmpd 585, +MS2(1292.8425), 46.1-92.2eV, 1314.1	hcd	10.23	51673409	51673634	0	0	0	0	4.5e-10	4.7e-10
LSL	R.LSLHRPALEDLLLGSEAN[+2204.77244]LTC[+57.02146]TLTGLR.D	R.LSLHRPALEDLLLGSEANLTCTLTGLR.D	LSLHRPALEDLLLGSEANLTCTLTGLR,RDA,18@2204.77244,21@57.02146	N18(NGlycan / 2204.7724)	HexNAc(4)Hex(5)NeuAc(2)	7.1e-09	7.5e-09	8.15	512.9	512.9	21.2	5	10344753	10344800	-4.52		51683473	51683707	Specific	18	15.8	>sp|P01876-1|IGHA1_HUMAN Isoform 1 of Immunoglobulin heavy constant alpha 1 OS=Homo sapiens OX=9606 GN=IGHA1	1	217518	0	669	C21(Carbamidomethyl / 57.0215)	Cmpd 582, +MS2(1034.4753), 38.0-76.0eV, 1307.0	hcd	9.29	51673401	51673634	0	0	0	0	8e-10	8.5e-10
LSL	R.LSLHRPALEDLLLGSEAN[+2204.77244]LTC[+57.02146]TLTGLR.D	R.LSLHRPALEDLLLGSEANLTCTLTGLR.D	LSLHRPALEDLLLGSEANLTCTLTGLR,RDA,18@2204.77244,21@57.02146	N18(NGlycan / 2204.7724)	HexNAc(4)Hex(5)NeuAc(2)	1.7e-05	1.8e-05	4.77	293.9	293.9	21.2	5	10344754	10344800	-4.42		51683478	51683707	Specific	18	9.3	>sp|P01876-1|IGHA1_HUMAN Isoform 1 of Immunoglobulin heavy constant alpha 1 OS=Homo sapiens OX=9606 GN=IGHA1	1	219012	0	673	C21(Carbamidomethyl / 57.0215)	Cmpd 586, +MS2(1034.4754), 38.0-76.0eV, 1316.1	hcd	4.96	51673406	51673634	0	0	0	0	1.1e-06	1.1e-06
LSL	R.LSLHRPALEDLLLGSEAN[+2407.85181]LTC[+57.02146]TLTGLR.D	R.LSLHRPALEDLLLGSEANLTCTLTGLR.D	LSLHRPALEDLLLGSEANLTCTLTGLR,RDA,18@2407.85181,21@57.02146	N18(NGlycan / 2407.8518)	HexNAc(5)Hex(5)NeuAc(2)	8.5e-09	9e-09	8.07	413.7	413.7	413.7	5	10750905	10750958	-4.92		53714236	53714501	Specific	18	12.4	>sp|P01876-1|IGHA1_HUMAN Isoform 1 of Immunoglobulin heavy constant alpha 1 OS=Homo sapiens OX=9606 GN=IGHA1	1	217853	0	671	C21(Carbamidomethyl / 57.0215)	Cmpd 584, +MS2(1075.0905), 39.3-78.6eV, 1311.0	hcd	8.16	53704164	53704428	0	0	0	0	1.2e-09	1.3e-09
VFP	W.SESGQN[+2059.73493]VTAR.N	W.SESGQNVTAR.N	SESGQNVTAR,WNF,6@2059.73493	N6(NGlycan / 2059.7349)	HexNAc(4)Hex(5)Fuc(1)NeuAc(1)	1e-05	1.1e-05	5.00	343.7	343.7	343.7	3	10367473	10367504	-2.99		31082274	31082367	NRagged	6	13.9	>sp|P01877-1|IGHA2_HUMAN Isoform 1 of Immunoglobulin heavy constant alpha 2 OS=Homo sapiens OX=9606 GN=IGHA2	2	49612	0	209		Cmpd 126, +MS2(1036.7473), 38.1-76.1eV, 298.7	hcd	5.44	31072201	31072294	0	0	0	0	5.7e-07	6.1e-07
VFP	W.SESGQN[+2059.73493]VTAR.N	W.SESGQNVTAR.N	SESGQNVTAR,WNF,6@2059.73493	N6(NGlycan / 2059.7349)	HexNAc(4)Hex(5)Fuc(1)NeuAc(1)	1e-05	1.1e-05	5.00	343.7	343.7	343.7	3	10367473	10367504	-2.99		31082274	31082367	NRagged	6	13.9	>sp|P01877-1|IGHA2_HUMAN Isoform 1 of Immunoglobulin heavy constant alpha 2 OS=Homo sapiens OX=9606 GN=IGHA2	2	49612	0	209		Cmpd 126, +MS2(1036.7473), 38.1-76.1eV, 298.7	hcd	5.44	31072201	31072294	0	0	0	0	5.7e-07	6.1e-07
VFP	W.SESGQN[+2059.73493]VTAR.N	W.SESGQNVTAR.N	SESGQNVTAR,WNF,6@2059.73493	N6(NGlycan / 2059.7349)	HexNAc(4)Hex(5)Fuc(1)NeuAc(1)	0.00013	0.00014	3.89	247.0	247.0	247.0	3	10367477	10367504	-2.58		31082287	31082367	NRagged	6	11.4	>sp|P01877-1|IGHA2_HUMAN Isoform 1 of Immunoglobulin heavy constant alpha 2 OS=Homo sapiens OX=9606 GN=IGHA2	2	48068	0	205		Cmpd 122, +MS2(1036.7477), 38.1-76.1eV, 289.4	hcd	4.20	31072214	31072294	0	0	0	0	4e-06	4.2e-06
VFP	W.SESGQN[+2262.81431]VTAR.N	W.SESGQNVTAR.N	SESGQNVTAR,WNF,6@2262.81431	N6(NGlycan / 2262.8143)	HexNAc(5)Hex(5)Fuc(1)NeuAc(1)	1.5e-05	1.6e-05	4.82	336.4	336.4	336.4	3	11044400	11044435	-3.21		33113054	33113161	NRagged	6	13.6	>sp|P01877-1|IGHA2_HUMAN Isoform 1 of Immunoglobulin heavy constant alpha 2 OS=Homo sapiens OX=9606 GN=IGHA2	2	52699	0	217		Cmpd 134, +MS2(1104.4400), 40.2-80.4eV, 317.2	hcd	5.26	33102982	33103088	0	0	0	0	8e-07	8.5e-07
VFP	W.SESGQN[+2350.83035]VTAR.N	W.SESGQNVTAR.N	SESGQNVTAR,WNF,6@2350.83035	N6(NGlycan / 2350.8304)	HexNAc(4)Hex(5)Fuc(1)NeuAc(2)	1.5e-07	1.6e-07	6.81	448.3	448.3	106.6	3	11337781	11337822	-3.65		33993197	33993321	NRagged	6	15.1	>sp|P01877-1|IGHA2_HUMAN Isoform 1 of Immunoglobulin heavy constant alpha 2 OS=Homo sapiens OX=9606 GN=IGHA2	2	60408	0	237		Cmpd 154, +MS2(1133.7781), 41.1-82.2eV, 363.5	hcd	6.80	33983124	33983249	0	0	0	0	9.8e-09	1e-08
VFP	W.SESGQN[+2350.83035]VTAR.N	W.SESGQNVTAR.N	SESGQNVTAR,WNF,6@2350.83035	N6(NGlycan / 2350.8304)	HexNAc(4)Hex(5)Fuc(1)NeuAc(2)	1.5e-07	1.6e-07	6.81	448.3	448.3	106.6	3	11337781	11337822	-3.65		33993197	33993321	NRagged	6	15.1	>sp|P01877-1|IGHA2_HUMAN Isoform 1 of Immunoglobulin heavy constant alpha 2 OS=Homo sapiens OX=9606 GN=IGHA2	2	60408	0	237		Cmpd 154, +MS2(1133.7781), 41.1-82.2eV, 363.5	hcd	6.80	33983124	33983249	0	0	0	0	9.8e-09	1e-08
VFP	W.SESGQN[+2553.90972]VTAR.N	W.SESGQNVTAR.N	SESGQNVTAR,WNF,6@2553.90972	N6(NGlycan / 2553.9097)	HexNAc(5)Hex(5)Fuc(1)NeuAc(2)	1.7e-05	1.8e-05	4.77	297.3	297.3	297.3	3	12014720	12014754	-2.77		36024015	36024115	NRagged	6	13.4	>sp|P01877-1|IGHA2_HUMAN Isoform 1 of Immunoglobulin heavy constant alpha 2 OS=Homo sapiens OX=9606 GN=IGHA2	2	62289	0	243		Cmpd 160, +MS2(1201.4720), 43.2-86.5eV, 376.8	hcd	4.96	36013942	36014042	0	0	0	0	1.3e-06	1.4e-06

## Sheet: S3
	Supplementary table 3: Derived traits calculations Detailed calculation of the derived traits of IgA glycopeptides. The mean and standard deviations are reported for the respective VisuconF plasma standard.
	IgA glycopeptides derived traits
Glycosylation site	Derived traits	Description	Depiction	mean of relative intensity (SD) % in visucon standard	CV (%)	Derived trait formula (per glycosylation site)
Asn205 IgA2	TPL_CA2	Diantennary complexes		98.93 (0.07)	0.07	CA2 = ( H4N5F1S0 + H5N5F1S0 + H5N4F1S1 + H4N5F1S1 + H5N5F1S1 + H5N4F1S2 + H5N5F1S2 ) / ( H4N5F1S0 + H5N5F1S0 + H5N4F1S1 + H4N5F1S1 + H5N5F1S1 + H5N4F1S2 + H6N5F1S1 + H5N5F1S2 )
	TPL_CA3	Triantennary complexes		1.07 (0.07)	6.87	CA3 = ( H6N5F1S1 ) / ( H4N5F1S0 + H5N5F1S0 + H5N4F1S1 + H4N5F1S1 + H5N5F1S1 + H5N4F1S2 + H6N5F1S1 + H5N5F1S2 )
	TPL_CB	Bisected		55.93 (0.91)	1.63	CB = ( H4N5F1S0 + H5N5F1S0 + H4N5F1S1 + H5N5F1S1 + H5N5F1S2 ) / ( H4N5F1S0 + H5N5F1S0 + H5N4F1S1 + H4N5F1S1 + H5N5F1S1 + H5N4F1S2 + H6N5F1S1 + H5N5F1S2 )
	TPL_CS	Sialylation in complexes		91.54 (0.61)	0.67	CS = ( H5N4F1S1 + H4N5F1S1 + H5N5F1S1 + H5N4F1S2 + H6N5F1S1 + H5N5F1S2 ) / ( H4N5F1S0 + H5N5F1S0 + H5N4F1S1 + H4N5F1S1 + H5N5F1S1 + H5N4F1S2 + H6N5F1S1 + H5N5F1S2 )
	TPL_A2FB	Bisection of fucosylated diantennary structures		56.54 (0.95)	1.68	A2FB = ( H4N5F1S0 + H5N5F1S0 + H4N5F1S1 + H5N5F1S1 + H5N5F1S2 ) / ( H4N5F1S0 + H5N5F1S0 + H5N4F1S1 + H4N5F1S1 + H5N5F1S1 + H5N4F1S2 + H5N5F1S2 )
	TPL_A2FSB	Bisection of siallylated fucosylated diantennary structures		52.48 (0.93)	1.77	A2FSB = ( H4N5F1S1 + H5N5F1S1 + H5N5F1S2 ) / ( H5N4F1S1 + H4N5F1S1 + H5N5F1S1 + H5N4F1S2 + H5N5F1S2 )
	TPL_A2FG	Galactosylation of fucosylated diantennary structures		97.19 (0.22)	0.23	A2FG = ( 0/2 * (0) + 1/2 * ( H4N5F1S0 + H4N5F1S1 ) + 2/2 * ( H5N5F1S0 + H5N4F1S1 + H5N5F1S1 + H5N4F1S2 + H5N5F1S2 ) ) / ( H4N5F1S0 + H5N5F1S0 + H5N4F1S1 + H4N5F1S1 + H5N5F1S1 + H5N4F1S2 + H5N5F1S2 )
	TPL_A2FS0G	Galactosylation of non sialylated fucosylated diantennary structures		93.40 (0.75)	0.8	A2FS0G = ( 0/2 * (0) + 1/2 * ( H4N5F1S0 ) + 2/2 * ( H5N5F1S0 ) ) / ( H4N5F1S0 + H5N5F1S0 )
	TPL_A2FSG	Galactosylation of sialylated fucosylated diantennary structures		97.52 (0.19)	0.2	A2FSG = ( 0/2 * (0) + 1/2 * ( H4N5F1S1 ) + 2/2 * ( H5N4F1S1 + H5N5F1S1 + H5N4F1S2 + H5N5F1S2 ) ) / ( H5N4F1S1 + H4N5F1S1 + H5N5F1S1 + H5N4F1S2 + H5N5F1S2 )
	TPL_A2FS	Sialylation of fucosylated diantennary structures		54.21 (0.75)	1.39	A2FS = ( 0/2 * ( H4N5F1S0 + H5N5F1S0 ) + 1/2 * ( H5N4F1S1 + H4N5F1S1 + H5N5F1S1 ) + 2/2 * ( H5N4F1S2 + H5N5F1S2 ) ) / ( H4N5F1S0 + H5N5F1S0 + H5N4F1S1 + H4N5F1S1 + H5N5F1S1 + H5N4F1S2 + H5N5F1S2 )
	TPL_A2GS	Sialic acid per galactose in diantennary fucosylated structures		55.77 (0.73)	1.31	A2GS = ( ( 0/2 * ( H4N5F1S0 + H5N5F1S0 ) + 1/2 * ( H5N4F1S1 + H4N5F1S1 + H5N5F1S1 ) + 2/2 * ( H5N4F1S2 + H5N5F1S2 ) ) / ( H4N5F1S0 + H5N5F1S0 + H5N4F1S1 + H4N5F1S1 + H5N5F1S1 + H5N4F1S2 + H5N5F1S2 ) ) / ( ( 0/2 * (0) + 1/2 * ( H4N5F1S0 + H4N5F1S1 ) + 2/2 * ( H5N5F1S0 + H5N4F1S1 + H5N5F1S1 + H5N4F1S2 + H5N5F1S2 ) ) / ( H4N5F1S0 + H5N5F1S0 + H5N4F1S1 + H4N5F1S1 + H5N5F1S1 + H5N4F1S2 + H5N5F1S2 ) )
Asn340-Ya IgA1	LAGCa_A2FSB	Bisection of siallylated fucosylated diantennary structures		52.46 (0.73)	1.4	A2FSB = ( H5N5F1S1 + H5N5F1S2 ) / ( H5N4F1S1 + H5N5F1S1 + H5N4F1S2 + H5N5F1S2 )
	LAGCa_A2FGS	Sialic acid per galactose in diantennary fucosylated structures		94.96 (0.48)	0.51	A2FGS = ( ( 0/2 * (0) + 1/2 * ( H5N4F1S1 + H5N5F1S1 ) + 2/2 * ( H5N4F1S2 + H5N5F1S2 ) ) / ( H5N4F1S1 + H5N5F1S1 + H5N4F1S2 + H5N5F1S2 ) ) / ( ( 0/2 * (0) + 1/2 * (0) + 2/2 * ( H5N4F1S1 + H5N5F1S1 + H5N4F1S2 + H5N5F1S2 ) ) / ( H5N4F1S1 + H5N5F1S1 + H5N4F1S2 + H5N5F1S2 ) )
Asn340-Yb IgA1	LAGCb_CA2	Diantennary complexes		96.77 (0.32)	0.33	CA2 = ( H5N4F1S1 + H5N5F1S1 + H5N4F1S2 + H5N5F1S2 ) / ( H5N4F1S1 + H5N5F1S1 + H5N4F1S2 + H5N5F1S2 + H6N5F1S2 )
	LAGCb_CA3	Triantennary complexes		3.24 (0.32)	10.04	CA3 = ( H6N5F1S2 ) / ( H5N4F1S1 + H5N5F1S1 + H5N4F1S2 + H5N5F1S2 + H6N5F1S2 )
	LAGCb_CB	Bisected		51.74 (0.60)	1.15	CB = ( H5N5F1S1 + H5N5F1S2 ) / ( H5N4F1S1 + H5N5F1S1 + H5N4F1S2 + H5N5F1S2 + H6N5F1S2 )
	LAGCb_A2FSB	Bisection of siallylated fucosylated diantennary structures		53.52 (0.53)	0.99	A2FSB = ( H5N5F1S1 + H5N5F1S2 ) / ( H5N4F1S1 + H5N5F1S1 + H5N4F1S2 + H5N5F1S2 )
	LAGCb_A2FGS	Sialic acid per galactose in diantennary fucosylated structures		93.79 (0.38)	0.4	A2FGS = ( ( 0/2 * (0) + 1/2 * ( H5N4F1S1 + H5N5F1S1 ) + 2/2 * ( H5N4F1S2 + H5N5F1S2 ) ) / ( H5N4F1S1 + H5N5F1S1 + H5N4F1S2 + H5N5F1S2 ) ) / ( ( 0/2 * (0) + 1/2 * (0) + 2/2 * ( H5N4F1S1 + H5N5F1S1 + H5N4F1S2 + H5N5F1S2 ) ) / ( H5N4F1S1 + H5N5F1S1 + H5N4F1S2 + H5N5F1S2 ) )
Asn340 IgA1	LAGY_CA2	Diantennary complexes		97.28 (0.16)	0.16	CA2 = ( H5N4F0S1 + H5N5F1S0 + H5N4F1S1 + H5N5F1S1 + H5N4F1S2 + H5N5F1S2 ) / ( H5N4F0S1 + H5N5F1S0 + H5N4F1S1 + H5N5F1S1 + H5N4F1S2 + H5N5F1S2 + H6N5F1S2 )
	LAGY_CA3	Triantennary complexes		2.72 (0.15)	5.69	CA3 = ( H6N5F1S2 ) / ( H5N4F0S1 + H5N5F1S0 + H5N4F1S1 + H5N5F1S1 + H5N4F1S2 + H5N5F1S2 + H6N5F1S2 )
	LAGY_CF	Fucosylation in complexes		98.83 (0.31)	0.31	CF = ( H5N5F1S0 + H5N4F1S1 + H5N5F1S1 + H5N4F1S2 + H5N5F1S2 + H6N5F1S2 ) / ( H5N4F0S1 + H5N5F1S0 + H5N4F1S1 + H5N5F1S1 + H5N4F1S2 + H5N5F1S2 + H6N5F1S2 )
	LAGY_CS	Sialylation in complexes		98.64 (0.23)	0.24	CS = ( H5N4F0S1 + H5N4F1S1 + H5N5F1S1 + H5N4F1S2 + H5N5F1S2 + H6N5F1S2 ) / ( H5N4F0S1 + H5N5F1S0 + H5N4F1S1 + H5N5F1S1 + H5N4F1S2 + H5N5F1S2 + H6N5F1S2 )
	LAGY_A2SF	Fucosylation of diantennary sialylated structures		98.78 (0.33)	0.33	A2SF = ( H5N4F1S1 + H5N5F1S1 + H5N4F1S2 + H5N5F1S2 ) / ( H5N4F0S1 + H5N4F1S1 + H5N5F1S1 + H5N4F1S2 + H5N5F1S2 )
	LAGY_A2B	Bisection of diantennary structures		59.97 (1.44)	2.4	A2B = ( H5N5F1S0 + H5N5F1S1 + H5N5F1S2 ) / ( H5N4F0S1 + H5N5F1S0 + H5N4F1S1 + H5N5F1S1 + H5N4F1S2 + H5N5F1S2 )
	LAGY_A2FB	Bisection of diantennary fucosylated structured		60.70 (1.35)	2.23	A2FB = ( H5N5F1S0 + H5N5F1S1 + H5N5F1S2 ) / ( H5N5F1S0 + H5N4F1S1 + H5N5F1S1 + H5N4F1S2 + H5N5F1S2 )
	LAGY_A2SB	bisection of diantennary sialylated structures		59.41 (1.52)	2.55	A2SB = ( H5N5F1S1 + H5N5F1S2 ) / ( H5N4F0S1 + H5N4F1S1 + H5N5F1S1 + H5N4F1S2 + H5N5F1S2 )
	LAGY_A2FSB	Bisection of siallylated fucosylated diantennary structures		60.15 (1.42)	2.36	A2FSB = ( H5N5F1S1 + H5N5F1S2 ) / ( H5N4F1S1 + H5N5F1S1 + H5N4F1S2 + H5N5F1S2 )
	LAGY_A2GS	Sialic acid per galactose in diantennary fucosylated structures		90.97 (0.94)	1.03	A2GS = ( ( 0/2 * ( H5N5F1S0 ) + 1/2 * ( H5N4F0S1 + H5N4F1S1 + H5N5F1S1 ) + 2/2 * ( H5N4F1S2 + H5N5F1S2 ) ) / ( H5N4F0S1 + H5N5F1S0 + H5N4F1S1 + H5N5F1S1 + H5N4F1S2 + H5N5F1S2 ) ) / ( ( 0/2 * (0) + 1/2 * (0) + 2/2 * ( H5N4F0S1 + H5N5F1S0 + H5N4F1S1 + H5N5F1S1 + H5N4F1S2 + H5N5F1S2 ) ) / ( H5N4F0S1 + H5N5F1S0 + H5N4F1S1 + H5N5F1S1 + H5N4F1S2 + H5N5F1S2 ) )
	LAGY_A2FGS	Sialic acid per galactose in diantennary fucosylated structures		91.46 (0.86)	0.94	A2FGS = ( ( 0/2 * ( H5N5F1S0 ) + 1/2 * ( H5N4F1S1 + H5N5F1S1 ) + 2/2 * ( H5N4F1S2 + H5N5F1S2 ) ) / ( H5N5F1S0 + H5N4F1S1 + H5N5F1S1 + H5N4F1S2 + H5N5F1S2 ) ) / ( ( 0/2 * (0) + 1/2 * (0) + 2/2 * ( H5N5F1S0 + H5N4F1S1 + H5N5F1S1 + H5N4F1S2 + H5N5F1S2 ) ) / ( H5N5F1S0 + H5N4F1S1 + H5N5F1S1 + H5N4F1S2 + H5N5F1S2 ) )
Asn144 IgA1/2	LSL_CG	Galactosylation in complexes		93.11 (0.63)	0.68	CG = ( H4N5F0S0 + H5N4F0S1 + H4N5F0S1 + H5N5F0S1 + H5N4F0S2 ) / ( H3N5F0S0 + H4N5F0S0 + H5N4F0S1 + H4N5F0S1 + H5N5F0S1 + H5N4F0S2 )
	LSL_CS	Sialylation in complexes		86.84 (0.95)	1.09	CS = ( H5N4F0S1 + H4N5F0S1 + H5N5F0S1 + H5N4F0S2 ) / ( H3N5F0S0 + H4N5F0S0 + H5N4F0S1 + H4N5F0S1 + H5N5F0S1 + H5N4F0S2 )
	LSL_A2F0B	Bisection of non fucosylated diantennary structures		42.87 (1.12)	2.61	A2F0B = ( H3N5F0S0 + H4N5F0S0 + H4N5F0S1 + H5N5F0S1 ) / ( H3N5F0S0 + H4N5F0S0 + H5N4F0S1 + H4N5F0S1 + H5N5F0S1 + H5N4F0S2 )
	LSL_A2F0SB	Bisection of non fucosylated sialylated diantennary structures		34.32 (0.80)	2.32	A2F0SB = ( H4N5F0S1 + H5N5F0S1 ) / ( H5N4F0S1 + H4N5F0S1 + H5N5F0S1 + H5N4F0S2 )
	LSL_A2F0G	Galactosylation of non fucosylated diantennary structures		85.59 (1.01)	1.18	A2F0G = ( 0/2 * ( H3N5F0S0 ) + 1/2 * ( H4N5F0S0 + H4N5F0S1 ) + 2/2 * ( H5N4F0S1 + H5N5F0S1 + H5N4F0S2 ) ) / ( H3N5F0S0 + H4N5F0S0 + H5N4F0S1 + H4N5F0S1 + H5N5F0S1 + H5N4F0S2 )
	LSL_A2F0S0G	Galactosylation of non fucosylated non sialylated diantennary structures		23.56 (0.65)	2.78	A2F0S0G = ( 0/2 * ( H3N5F0S0 ) + 1/2 * ( H4N5F0S0 ) + 2/2 * (0) ) / ( H3N5F0S0 + H4N5F0S0 )
	LSL_A2F0SG	Galactosylation of non fucosylated sialylated diantennary structures		94.86 (0.40)	0.42	A2F0SG = ( 0/2 * (0) + 1/2 * ( H4N5F0S1 ) + 2/2 * ( H5N4F0S1 + H5N5F0S1 + H5N4F0S2 ) ) / ( H5N4F0S1 + H4N5F0S1 + H5N5F0S1 + H5N4F0S2 )
	LSL_A2F0S	Sialylation of non fucosylated diantennary structures		47.25 (0.52)	1.1	A2F0S = ( 0/2 * ( H3N5F0S0 + H4N5F0S0 ) + 1/2 * ( H5N4F0S1 + H4N5F0S1 + H5N5F0S1 ) + 2/2 * ( H5N4F0S2 ) ) / ( H3N5F0S0 + H4N5F0S0 + H5N4F0S1 + H4N5F0S1 + H5N5F0S1 + H5N4F0S2 )
	LSL_A2F0GS	Sialic acid per galactose in diantennary non fucosylated structures		55.34 (0.35)	0.63	A2F0GS = ( ( 0/2 * ( H3N5F0S0 + H4N5F0S0 ) + 1/2 * ( H5N4F0S1 + H4N5F0S1 + H5N5F0S1 ) + 2/2 * ( H5N4F0S2 ) ) / ( H3N5F0S0 + H4N5F0S0 + H5N4F0S1 + H4N5F0S1 + H5N5F0S1 + H5N4F0S2 ) ) / ( ( 0/2 * ( H3N5F0S0 ) + 1/2 * ( H4N5F0S0 + H4N5F0S1 ) + 2/2 * ( H5N4F0S1 + H5N5F0S1 + H5N4F0S2 ) ) / ( H3N5F0S0 + H4N5F0S0 + H5N4F0S1 + H4N5F0S1 + H5N5F0S1 + H5N4F0S2 ) )
Ser89-126 IgA1	HYT_NS	Number of sialic acid (in %)		265.00 (4.06)	1.53	NS=1*(HYT1H3N5F0S1 + HYT1H3N6F0S1 + HYT1H4N4F0S1 + HYT1H4N5F0S1 + HYT1H5N5F0S1) + 2*(HYT1H3N4F0S2 + HYT1H3N5F0S2 + HYT1H4N4F0S2 + HYT1H4N5F0S2 + HYT1H4N6F0S2 + HYT1H5N5F0S2) + 3*(HYT1H3N3F0S3 + HYT1H3N4F0S3 + HYT1H3N5F0S3 + HYT1H4N4F0S3 + HYT1H4N5F0S3 + HYT1H4N6F0S3 + HYT1H5N5F0S3 + HYT1H5N6F0S3) + 4*(HYT1H3N3F0S4 + HYT1H3N4F0S4 + HYT1H4N4F0S4 + HYT1H4N5F0S4 + HYT1H5N5F0S4) + 5*(HYT1H4N4F0S5))
	HYT_NGal	Number of galactoses (in %)		389.07 (1.38)	0.35	NGal=(3*(HYT1H3N3F0S3 + HYT1H3N5F0S1 + HYT1H3N6F0S1 + HYT1H3N4F0S2 + HYT1H3N5F0S2 + HYT1H3N4F0S3 + HYT1H3N5F0S3 + HYT1H3N3F0S4 + HYT1H3N4F0S4) + 4*(HYT1H4N4F0S1 + HYT1H4N5F0S1 + HYT1H4N4F0S2 + HYT1H4N5F0S2 + HYT1H4N6F0S2 + HYT1H4N4F0S3 + HYT1H4N5F0S3 + HYT1H4N6F0S3 + HYT1H4N4F0S4 + HYT1H4N5F0S4 + HYT1H4N4F0S5) + 5*(HYT1H5N5F0S1 + HYT1H5N5F0S2 + HYT1H5N5F0S4 + HYT1H5N5F0S3 + HYT1H5N6F0S3))
	HYT_NGalNAc	Number of N-Acetyl-galactosamine (in %)		457.70 (1.14)	0.25	NGalNAc=(3*(HYT1H3N3F0S3 + HYT1H3N3F0S4) + 4*(HYT1H3N4F0S2 + HYT1H3N4F0S3 + HYT1H3N4F0S4 + HYT1H4N4F0S1 + HYT1H4N4F0S2 + HYT1H4N4F0S3 + HYT1H4N4F0S4 + HYT1H4N4F0S5) + 5*(HYT1H3N5F0S1 + HYT1H3N5F0S2 + HYT1H3N5F0S3 + HYT1H4N5F0S1 + HYT1H4N5F0S2 + HYT1H4N5F0S3 + HYT1H4N5F0S4 + HYT1H5N5F0S1 + HYT1H5N5F0S2 + HYT1H5N5F0S3 + HYT1H5N5F0S4) + 6*(HYT1H3N6F0S1 + HYT1H4N6F0S2 + HYT1H4N6F0S3 + HYT1H5N6F0S3))
	HYT_SperG	Sialic acid per galactose		68.05 (0.93)	1.37	S/G=NS/Ngal
	HYT_GalperGalNAc	Galactose per N-Acetyl-galactosamine		84.95 (0.25)	0.29	GalperGalNAc=Ngal/NGalNAc
	HYT_nGalNAc>nG	Number of N-Acetyl-glucosamine exceeds the number of galactoses		56.28 (0.65)	1.15	GalNAcbiggerthanG=HYT1H3N4F0S2 + HYT1H3N4F0S3 + HYT1H3N4F0S4 + HYT1H3N5F0S1 + HYT1H3N5F0S2 + HYT1H3N5F0S3 + HYT1H4N5F0S1 + HYT1H4N5F0S2 + HYT1H4N5F0S3 + HYT1H4N5F0S4 + HYT1H3N6F0S1 + HYT1H4N6F0S2 + HYT1H4N6F0S3 + HYT1H5N6F0S3)
	HYT_sumnS>nG	Sum of structures when number of sialic acids exeeds number of galactoses		1.18 (0.13)	11.06	SbiggerthanG= HYT1H3N4F0S4 + HYT1H3N3F0S4 + HYT1H4N4F0S5

## Sheet: S4
Supplementary table 4: Significant associations of IgA glycopeptides direct and derived traits with age and sex. Mean values and SD are displayed per group before age and sex correction. The association with age is determined by a general linear model and represented by β with the standard error (SE) on scaled data and the variable sex (F=0 and M=1) is tested with a logistic regression. Odds rati…
	Associations of IgA glycopeptides with age and sex
	Age						Sex
Glycans / derived traits	Controls		CD		UC		Controls					CD					UC
	ß (SE) (cor.sex)	p (cor.sex)	ß (SE) (cor.sex)	p (cor.sex)	ß (SE) (cor.sex)	p (cor.sex)	mean of relative intensity (SD) %			p (cor.age)	Odds Ratio (CI) (cor.age)	mean of relative intensity (SD) %			p (cor.age)	Odds Ratio (CI) (cor.age)	mean of relative intensity (SD) %			p (cor.age)	Odds Ratio (CI) (cor.age)		Bonferroni method
							All	Females	Males			All	Females	Males			All	Females	Males				p value significance	0.05
TPL_H4N5F1S0	9.20 (1.30)	1.34e-10	3.69 (1.04)	0.000492	5.93 (0.96)	2.52e-09	1.11 (0.53)	1.16 (0.50)	1.08 (0.56)	0.194	1.37 (0.85-2.22)	1.10 (0.47)	1.03 (0.45)	1.15 (0.47)	0.0394	1.40 (1.02-1.93)	1.00 (0.38)	0.97 (0.37)	1.01 (0.38)	0.43	1.12 (0.85-1.48)		Bonferroni correction factor (6tests*45derived traits)	270
TPL_H5N5F1S0	7.43 (1.41)	5.84e-07	4.74 (1.01)	5.85e-06	5.47 (0.97)	4.62e-08	8.28 (1.90)	8.62 (1.86)	8.05 (1.91)	0.992	1.00 (0.65-1.53)	8.34 (2.07)	8.49 (2.31)	8.24 (1.89)	0.542	0.91 (0.67-1.24)	7.97 (1.78)	8.05 (1.79)	7.92 (1.77)	0.524	0.92 (0.70-1.20)		corrected significance threshold	0.000185185
TPL_H5N4F1S1	-4.68 (1.52)	0.00263	-3.15 (1.07)	0.00357	-5.66 (1.03)	1.05e-07	30.51 (5.86)	29.07 (5.49)	31.45 (5.94)	0.236	1.29 (0.85-1.95)	31.90 (6.18)	30.11 (6.37)	33.14 (5.75)	0.00163	1.69 (1.22-2.34)	32.11 (5.41)	29.72 (4.77)	33.53 (5.27)	6.88e-08	2.48 (1.78-3.45)		Significant derived traits	88
TPL_H4N5F1S1	9.60 (1.30)	3.09e-11	3.67 (1.04)	0.000498	5.52 (0.97)	3.35e-08	3.63 (1.39)	3.83 (1.41)	3.50 (1.37)	0.374	1.25 (0.76-2.05)	3.74 (1.29)	3.58 (1.26)	3.86 (1.31)	0.0909	1.31 (0.96-1.80)	3.48 (1.09)	3.52 (1.25)	3.46 (0.99)	0.621	0.93 (0.71-1.22)		Significant derived traits + direct traits	159
TPL_H5N5F1S1	0.54 (1.59)	0.736	3.25 (1.06)	0.00251	4.70 (1.05)	1.09e-05	38.50 (4.75)	39.71 (4.47)	37.73 (4.80)	0.0441	0.65 (0.43-0.99)	37.60 (5.52)	39.08 (5.84)	36.55 (5.05)	0.00286	0.61 (0.45-0.85)	38.16 (4.43)	39.95 (4.12)	37.08 (4.27)	8.09e-07	0.46 (0.34-0.62)
TPL_H5N4F1S2	-6.70 (1.46)	1.07e-05	-5.16 (0.99)	5.21e-07	-5.27 (0.98)	1.57e-07	10.22 (2.40)	9.60 (2.19)	10.63 (2.47)	0.349	1.23 (0.80-1.91)	10.26 (2.50)	10.06 (2.69)	10.41 (2.36)	0.437	1.13 (0.83-1.55)	10.39 (2.28)	10.22 (2.42)	10.49 (2.20)	0.308	1.15 (0.88-1.51)
TPL_H6N5F1S1	-5.72 (1.46)	0.000156	-0.90 (1.11)	0.421	-0.82 (1.09)	0.452	1.24 (0.24)	1.25 (0.26)	1.24 (0.24)	0.176	0.75 (0.49-1.14)	1.21 (0.28)	1.31 (0.29)	1.14 (0.25)	8.52e-05	0.52 (0.38-0.72)	1.27 (0.25)	1.38 (0.24)	1.21 (0.23)	5.03e-07	0.47 (0.35-0.63)
TPL_H5N5F1S2	-0.62 (1.56)	0.693	-0.46 (1.08)	0.668	1.45 (1.07)	0.175	5.60 (1.22)	5.64 (1.31)	5.57 (1.17)	0.659	0.92 (0.62-1.35)	5.31 (1.36)	5.60 (1.40)	5.10 (1.30)	0.0139	0.69 (0.51-0.93)	5.42 (1.28)	5.87 (1.23)	5.15 (1.24)	2.25e-05	0.55 (0.42-0.72)
LAGCa_H5N4F1S1	0.30 (1.56)	0.846	0.35 (1.07)	0.747	0.37 (1.05)	0.726	4.10 (1.08)	3.99 (1.06)	4.17 (1.10)	0.388	1.19 (0.81-1.74)	4.12 (1.10)	4.01 (1.13)	4.20 (1.08)	0.237	1.20 (0.89-1.61)	4.16 (1.02)	3.93 (0.96)	4.30 (1.03)	0.00534	1.49 (1.13-1.97)
LAGCa_H5N4F1S2	-8.70 (1.36)	3.02e-09	-5.85 (0.98)	1.4e-08	-8.01 (0.93)	7.96e-16	40.74 (8.77)	38.72 (7.84)	42.08 (9.14)	0.788	1.06 (0.68-1.68)	39.70 (8.06)	38.37 (8.50)	40.63 (7.64)	0.0773	1.35 (0.97-1.87)	41.72 (6.87)	39.61 (6.96)	42.99 (6.52)	3.04e-05	1.96 (1.43-2.68)
LAGCa_H5N5F1S1	8.83 (1.35)	1.53e-09	4.86 (0.99)	2.1e-06	6.38 (0.96)	1.67e-10	8.64 (2.52)	9.13 (2.28)	8.31 (2.63)	0.85	1.04 (0.66-1.65)	8.38 (2.32)	8.55 (2.41)	8.26 (2.27)	0.445	0.88 (0.65-1.21)	8.28 (2.16)	8.59 (2.26)	8.10 (2.09)	0.0594	0.76 (0.58-1.01)
LAGCa_H5N5F1S2	7.06 (1.43)	2.61e-06	4.80 (1.01)	4.39e-06	6.85 (0.98)	2.11e-11	46.22 (7.27)	47.74 (6.88)	45.21 (7.40)	0.682	0.91 (0.59-1.41)	47.13 (7.06)	48.03 (7.70)	46.50 (6.53)	0.196	0.81 (0.59-1.11)	45.52 (5.94)	47.57 (5.77)	44.29 (5.70)	7.51e-06	0.49 (0.36-0.67)
LAGCb_H5N4F1S1	1.41 (1.55)	0.367	-0.16 (1.08)	0.884	-0.04 (1.06)	0.973	5.04 (1.23)	4.86 (1.12)	5.17 (1.30)	0.118	1.37 (0.92-2.04)	5.06 (1.15)	4.85 (1.17)	5.20 (1.11)	0.0401	1.38 (1.01-1.89)	5.06 (1.17)	4.74 (1.00)	5.26 (1.22)	0.000873	1.62 (1.22-2.16)
LAGCb_H5N4F1S2	-9.02 (1.33)	5.51e-10	-5.55 (0.99)	8.27e-08	-7.91 (0.93)	1.7e-15	37.66 (7.73)	36.01 (7.08)	38.76 (7.99)	0.983	1.01 (0.63-1.60)	36.75 (7.17)	35.57 (7.45)	37.57 (6.88)	0.0785	1.34 (0.97-1.86)	38.70 (6.09)	36.91 (6.06)	39.77 (5.87)	6.64e-05	1.89 (1.38-2.58)
LAGCb_H5N5F1S1	8.62 (1.35)	3.23e-09	5.47 (0.99)	1.27e-07	6.24 (0.97)	5.28e-10	9.08 (2.40)	9.51 (2.22)	8.80 (2.48)	0.762	1.07 (0.68-1.68)	8.88 (2.48)	9.23 (2.73)	8.63 (2.26)	0.143	0.79 (0.57-1.08)	8.58 (2.10)	8.91 (2.21)	8.38 (2.01)	0.038	0.74 (0.56-0.98)
LAGCb_H5N5F1S2	7.24 (1.42)	1.26e-06	4.30 (1.02)	4.22e-05	6.92 (0.98)	1.37e-11	44.64 (6.72)	45.94 (6.12)	43.78 (7.01)	0.824	0.95 (0.62-1.46)	45.61 (6.64)	46.60 (6.96)	44.92 (6.34)	0.115	0.78 (0.57-1.06)	44.03 (5.27)	45.92 (5.02)	42.91 (5.11)	3.98e-06	0.47 (0.34-0.65)
LAGCb_H6N5F1S2	-3.89 (1.53)	0.0124	-2.02 (1.05)	0.0566	-1.78 (1.02)	0.0823	3.19 (0.58)	3.14 (0.58)	3.22 (0.58)	0.915	0.98 (0.66-1.46)	2.96 (0.60)	2.94 (0.57)	2.97 (0.62)	0.724	1.05 (0.78-1.42)	3.19 (0.55)	3.19 (0.55)	3.19 (0.56)	0.941	0.99 (0.77-1.28)
LAGY_H5N4F0S1	-1.10 (1.61)	0.497	0.50 (1.09)	0.648	0.81 (1.04)	0.439	1.96 (0.66)	2.15 (0.63)	1.84 (0.66)	0.0133	0.58 (0.38-0.89)	1.91 (0.78)	2.13 (0.94)	1.76 (0.59)	0.0026	0.61 (0.45-0.84)	2.11 (0.80)	2.21 (0.84)	2.05 (0.77)	0.128	0.82 (0.63-1.06)
LAGY_H5N5F1S0	2.72 (1.61)	0.093	1.83 (1.07)	0.0879	1.98 (1.04)	0.058	2.23 (0.76)	2.50 (0.80)	2.06 (0.69)	0.016	0.60 (0.39-0.91)	2.13 (0.88)	2.31 (0.98)	2.00 (0.79)	0.0259	0.71 (0.52-0.96)	2.23 (0.87)	2.38 (0.92)	2.14 (0.83)	0.0405	0.76 (0.59-0.99)
LAGY_H5N4F1S1	-1.87 (1.54)	0.228	-1.53 (1.08)	0.159	-1.24 (1.06)	0.243	3.21 (0.86)	3.16 (0.82)	3.25 (0.89)	0.874	1.03 (0.70-1.52)	3.23 (0.85)	3.02 (0.79)	3.37 (0.86)	0.00669	1.55 (1.13-2.13)	3.29 (0.77)	3.06 (0.69)	3.43 (0.79)	0.000427	1.67 (1.26-2.22)
LAGY_H5N4F1S2	-8.27 (1.38)	2.13e-08	-4.58 (1.04)	1.66e-05	-7.63 (0.95)	2.85e-14	31.03 (7.29)	29.42 (6.14)	32.11 (7.83)	0.786	1.06 (0.68-1.67)	30.23 (7.01)	28.21 (7.01)	31.64 (6.68)	0.00166	1.73 (1.23-2.44)	31.83 (5.93)	29.95 (5.94)	32.96 (5.66)	2.22e-05	1.98 (1.44-2.72)
LAGY_H5N5F1S1	6.44 (1.50)	3.74e-05	3.54 (1.07)	0.0011	4.23 (1.01)	4.11e-05	14.68 (3.09)	15.67 (2.80)	14.01 (3.12)	0.104	0.70 (0.45-1.08)	14.41 (3.67)	15.48 (4.03)	13.64 (3.19)	0.00161	0.59 (0.43-0.82)	14.47 (3.34)	15.23 (3.66)	14.02 (3.06)	0.00406	0.67 (0.51-0.88)
LAGY_H5N5F1S2	6.46 (1.43)	1.53e-05	4.04 (1.02)	0.000113	5.93 (0.97)	4.16e-09	43.55 (6.27)	43.94 (6.20)	43.30 (6.34)	0.396	1.20 (0.79-1.83)	44.23 (6.25)	44.63 (6.40)	43.95 (6.16)	0.557	0.91 (0.67-1.24)	42.79 (5.11)	43.92 (5.09)	42.12 (5.01)	0.00388	0.66 (0.49-0.87)
LAGY_H6N5F1S2	-7.25 (1.43)	1.41e-06	-1.81 (1.06)	0.089	-3.40 (1.01)	0.000906	2.73 (0.37)	2.63 (0.31)	2.79 (0.40)	0.403	1.21 (0.78-1.89)	2.69 (0.40)	2.66 (0.40)	2.71 (0.41)	0.451	1.12 (0.83-1.51)	2.78 (0.37)	2.78 (0.35)	2.78 (0.39)	0.979	1.00 (0.77-1.30)
LSL_H3N5F0S0	9.95 (1.31)	1.13e-11	4.08 (1.02)	9.6e-05	5.27 (0.99)	2.18e-07	8.21 (2.96)	9.04 (3.08)	7.64 (2.76)	0.724	0.91 (0.55-1.51)	8.40 (3.00)	8.49 (3.03)	8.33 (3.00)	0.844	0.97 (0.72-1.31)	8.18 (2.57)	8.73 (2.83)	7.85 (2.34)	0.00527	0.68 (0.52-0.89)
LSL_H4N5F0S0	10.13 (1.28)	1.54e-12	5.63 (0.98)	3.37e-08	6.92 (0.94)	2.78e-12	7.08 (2.01)	7.60 (1.92)	6.73 (2.00)	0.855	0.96 (0.59-1.55)	7.07 (1.77)	7.16 (1.84)	7.00 (1.73)	0.673	0.93 (0.68-1.28)	6.58 (1.53)	6.84 (1.64)	6.42 (1.45)	0.0177	0.71 (0.53-0.94)
LSL_H5N4F0S1	-8.16 (1.38)	3.28e-08	-5.34 (1.00)	3.01e-07	-6.48 (1.00)	4.67e-10	45.14 (8.52)	43.35 (7.57)	46.33 (8.95)	0.853	1.04 (0.67-1.61)	46.43 (6.90)	44.97 (7.06)	47.46 (6.62)	0.0181	1.49 (1.07-2.06)	46.71 (6.24)	44.27 (5.88)	48.17 (6.00)	7.08e-07	2.22 (1.62-3.04)
LSL_H4N5F0S1	8.87 (1.33)	8.66e-10	4.91 (1.00)	2.03e-06	6.56 (0.95)	4.88e-11	9.12 (2.24)	9.35 (2.16)	8.97 (2.29)	0.284	1.29 (0.81-2.04)	9.23 (2.00)	9.22 (2.08)	9.24 (1.95)	0.774	1.05 (0.77-1.43)	8.97 (1.83)	9.32 (1.97)	8.76 (1.71)	0.0106	0.69 (0.52-0.92)
LSL_H5N5F0S1	-2.09 (1.55)	0.18	2.47 (1.08)	0.0228	2.46 (1.05)	0.02	21.44 (4.51)	22.09 (4.60)	21.01 (4.43)	0.095	0.72 (0.48-1.06)	21.06 (4.68)	22.14 (4.65)	20.31 (4.57)	0.011	0.67 (0.49-0.91)	21.77 (3.98)	23.07 (3.95)	20.99 (3.81)	7.98e-05	0.57 (0.43-0.75)
LSL_H5N4F0S2	-7.47 (1.39)	4.2e-07	-5.97 (0.96)	3.76e-09	-5.79 (0.97)	6.89e-09	7.12 (1.90)	6.90 (1.90)	7.26 (1.90)	0.517	0.87 (0.56-1.34)	7.04 (1.64)	7.00 (1.74)	7.07 (1.57)	0.986	1.00 (0.73-1.38)	7.26 (1.62)	7.18 (1.80)	7.31 (1.51)	0.498	1.10 (0.84-1.45)
HYT_H3N3F0S3	-0.12 (1.55)	0.936	1.46 (1.08)	0.176	-2.48 (1.02)	0.0155	2.48 (0.61)	2.48 (0.60)	2.48 (0.62)	0.971	1.01 (0.68-1.48)	2.58 (0.65)	2.49 (0.64)	2.65 (0.65)	0.0865	1.31 (0.96-1.77)	2.62 (0.65)	2.58 (0.62)	2.64 (0.66)	0.443	1.11 (0.85-1.44)
HYT_H3N3F0S4	-0.71 (1.55)	0.648	-1.08 (1.08)	0.321	-1.91 (1.06)	0.0713	0.38 (0.13)	0.38 (0.15)	0.38 (0.12)	0.702	0.93 (0.63-1.36)	0.37 (0.12)	0.35 (0.13)	0.38 (0.12)	0.068	1.34 (0.98-1.83)	0.39 (0.13)	0.36 (0.11)	0.41 (0.13)	0.000937	1.64 (1.22-2.20)
HYT_H3N4F0S2	-1.21 (1.57)	0.444	2.73 (1.05)	0.01	-0.27 (1.03)	0.797	2.11 (0.63)	1.98 (0.58)	2.20 (0.65)	0.144	1.35 (0.90-2.01)	2.34 (0.57)	2.36 (0.61)	2.32 (0.55)	0.686	0.94 (0.70-1.27)	2.22 (0.54)	2.28 (0.50)	2.18 (0.55)	0.15	0.83 (0.64-1.07)
HYT_H3N4F0S3	-3.65 (1.52)	0.0178	2.23 (1.06)	0.0376	-1.12 (1.03)	0.281	3.85 (1.40)	3.69 (1.30)	3.96 (1.46)	0.818	1.05 (0.71-1.55)	3.83 (1.26)	3.61 (1.08)	3.98 (1.36)	0.038	1.39 (1.02-1.89)	3.93 (1.19)	3.85 (1.10)	3.98 (1.23)	0.393	1.12 (0.86-1.45)
HYT_H3N4F0S4	-4.56 (1.51)	0.00299	1.31 (1.09)	0.228	-2.45 (1.05)	0.021	0.30 (0.13)	0.28 (0.12)	0.31 (0.13)	0.597	1.11 (0.75-1.67)	0.28 (0.12)	0.24 (0.10)	0.30 (0.13)	0.00138	1.73 (1.24-2.43)	0.30 (0.12)	0.26 (0.10)	0.32 (0.13)	9.68e-05	1.80 (1.34-2.43)
HYT_H3N5F0S1	-0.10 (1.57)	0.95	1.46 (1.06)	0.172	-0.29 (1.04)	0.783	1.35 (0.43)	1.33 (0.46)	1.36 (0.41)	0.69	1.08 (0.73-1.60)	1.42 (0.42)	1.42 (0.46)	1.41 (0.39)	0.857	0.97 (0.72-1.31)	1.34 (0.40)	1.42 (0.41)	1.29 (0.39)	0.0193	0.73 (0.57-0.95)
HYT_H3N5F0S2	-3.47 (1.54)	0.0261	1.78 (1.06)	0.0959	-0.09 (1.04)	0.93	4.25 (1.32)	4.00 (1.32)	4.42 (1.29)	0.382	1.19 (0.80-1.78)	4.33 (1.22)	4.28 (1.18)	4.37 (1.25)	0.558	1.09 (0.81-1.47)	4.36 (1.12)	4.46 (1.09)	4.30 (1.14)	0.278	0.87 (0.67-1.12)
HYT_H3N5F0S3	-4.03 (1.52)	0.0092	2.14 (1.07)	0.0474	-0.68 (1.04)	0.516	3.81 (1.57)	3.62 (1.51)	3.95 (1.61)	0.815	1.05 (0.70-1.56)	3.57 (1.43)	3.35 (1.24)	3.72 (1.54)	0.0668	1.33 (0.98-1.82)	3.75 (1.37)	3.61 (1.24)	3.83 (1.45)	0.218	1.18 (0.91-1.53)
HYT_H3N6F0S1	-0.47 (1.56)	0.764	0.22 (1.07)	0.839	1.20 (1.04)	0.248	0.56 (0.15)	0.54 (0.16)	0.58 (0.14)	0.204	1.30 (0.87-1.93)	0.56 (0.15)	0.56 (0.15)	0.55 (0.15)	0.52	0.91 (0.68-1.22)	0.54 (0.14)	0.56 (0.15)	0.53 (0.14)	0.116	0.81 (0.63-1.05)
HYT_H4N4F0S1	4.58 (1.49)	0.00262	-2.28 (1.06)	0.032	2.32 (1.03)	0.0257	4.27 (1.82)	4.23 (1.82)	4.29 (1.83)	0.24	1.28 (0.85-1.94)	4.93 (1.93)	5.05 (1.86)	4.84 (1.97)	0.405	0.88 (0.65-1.19)	4.28 (1.62)	4.59 (1.53)	4.09 (1.64)	0.0166	0.73 (0.56-0.94)
HYT_H4N4F0S2	5.61 (1.47)	0.000208	-1.76 (1.06)	0.0986	1.52 (1.04)	0.144	8.57 (1.62)	8.56 (1.57)	8.58 (1.66)	0.2	1.31 (0.87-1.98)	9.26 (1.77)	9.50 (1.60)	9.09 (1.87)	0.105	0.78 (0.58-1.05)	8.81 (1.60)	9.11 (1.46)	8.63 (1.65)	0.0194	0.73 (0.56-0.95)
HYT_H4N4F0S3	-1.12 (1.56)	0.474	0.37 (1.06)	0.73	-1.28 (1.03)	0.214	9.14 (0.87)	9.29 (0.87)	9.04 (0.85)	0.101	0.71 (0.48-1.07)	9.32 (0.90)	9.29 (0.95)	9.33 (0.88)	0.765	1.05 (0.78-1.40)	9.55 (0.85)	9.53 (0.80)	9.56 (0.89)	0.79	1.04 (0.80-1.34)
HYT_H4N4F0S4	-4.09 (1.51)	0.00764	1.24 (1.06)	0.245	-2.09 (1.03)	0.0428	8.10 (2.21)	8.32 (2.10)	7.95 (2.28)	0.0897	0.71 (0.47-1.06)	7.71 (1.92)	7.49 (2.02)	7.87 (1.83)	0.161	1.24 (0.92-1.67)	8.45 (1.91)	8.15 (1.69)	8.63 (2.02)	0.0522	1.30 (1.00-1.69)
HYT_H4N4F0S5	-4.74 (1.50)	0.002	0.21 (1.08)	0.844	-2.77 (1.05)	0.00867	0.61 (0.23)	0.60 (0.23)	0.61 (0.23)	0.418	0.85 (0.57-1.27)	0.54 (0.18)	0.50 (0.18)	0.56 (0.18)	0.0158	1.47 (1.08-2.01)	0.63 (0.20)	0.56 (0.17)	0.66 (0.20)	0.000107	1.77 (1.32-2.35)
HYT_H4N5F0S1	3.78 (1.50)	0.0128	-2.20 (1.06)	0.0387	2.05 (1.03)	0.047	6.26 (2.46)	6.25 (2.44)	6.27 (2.49)	0.349	1.21 (0.81-1.82)	6.72 (2.31)	7.06 (2.30)	6.48 (2.30)	0.0698	0.76 (0.56-1.02)	5.96 (2.07)	6.29 (1.96)	5.76 (2.12)	0.0457	0.77 (0.59-0.99)
HYT_H4N5F0S2	2.46 (1.53)	0.111	-1.38 (1.07)	0.197	1.92 (1.03)	0.0622	10.16 (1.64)	10.08 (1.50)	10.21 (1.74)	0.354	1.20 (0.81-1.78)	10.38 (1.53)	10.66 (1.41)	10.19 (1.59)	0.0337	0.72 (0.53-0.97)	9.97 (1.52)	10.22 (1.39)	9.82 (1.58)	0.0429	0.76 (0.59-0.99)
HYT_H4N5F0S3	-6.81 (1.41)	4.24e-06	1.37 (1.06)	0.198	-0.91 (1.04)	0.381	12.04 (1.07)	12.10 (1.21)	12.01 (0.97)	0.0445	0.64 (0.42-0.99)	11.66 (1.03)	11.70 (1.05)	11.63 (1.01)	0.7	0.94 (0.70-1.27)	11.87 (0.96)	11.72 (0.97)	11.97 (0.95)	0.0474	1.30 (1.00-1.68)
HYT_H4N5F0S4	-5.10 (1.47)	0.000763	1.44 (1.06)	0.177	-1.43 (1.04)	0.171	8.68 (2.46)	8.75 (2.43)	8.64 (2.49)	0.181	0.76 (0.51-1.14)	7.86 (2.26)	7.55 (2.21)	8.07 (2.28)	0.108	1.28 (0.95-1.73)	8.58 (2.16)	8.07 (2.01)	8.89 (2.20)	0.00352	1.49 (1.14-1.95)
HYT_H4N6F0S2	-3.23 (1.52)	0.0358	0.45 (1.07)	0.67	1.03 (1.03)	0.317	0.72 (0.16)	0.72 (0.17)	0.73 (0.16)	0.707	0.93 (0.62-1.38)	0.68 (0.17)	0.69 (0.16)	0.68 (0.18)	0.57	0.92 (0.69-1.23)	0.69 (0.15)	0.69 (0.13)	0.69 (0.16)	0.783	0.96 (0.75-1.25)
HYT_H4N6F0S3	-6.32 (1.43)	2.31e-05	1.77 (1.06)	0.096	-0.61 (1.04)	0.557	0.63 (0.19)	0.62 (0.20)	0.63 (0.19)	0.234	0.78 (0.52-1.18)	0.55 (0.18)	0.53 (0.18)	0.57 (0.19)	0.133	1.26 (0.93-1.70)	0.60 (0.17)	0.56 (0.15)	0.62 (0.17)	0.0125	1.40 (1.08-1.82)
HYT_H5N5F0S1	5.10 (1.49)	0.000853	-2.45 (1.05)	0.0209	2.07 (1.03)	0.0469	0.93 (0.42)	0.97 (0.43)	0.90 (0.41)	0.677	1.09 (0.72-1.65)	1.03 (0.45)	1.06 (0.45)	1.01 (0.44)	0.367	0.87 (0.65-1.17)	0.90 (0.35)	0.96 (0.33)	0.87 (0.36)	0.0494	0.77 (0.60-1.00)
HYT_H5N5F0S2	3.77 (1.51)	0.0138	-2.09 (1.05)	0.0475	1.68 (1.03)	0.105	2.86 (0.96)	2.99 (0.91)	2.78 (1.00)	0.784	0.95 (0.63-1.41)	2.97 (0.92)	3.03 (0.84)	2.92 (0.97)	0.341	0.87 (0.64-1.16)	2.82 (0.79)	2.93 (0.71)	2.74 (0.82)	0.0623	0.78 (0.60-1.01)
HYT_H5N5F0S3	2.62 (1.58)	0.101	-1.93 (1.06)	0.071	0.82 (1.03)	0.423	3.39 (0.71)	3.58 (0.72)	3.27 (0.67)	0.0822	0.70 (0.47-1.05)	3.33 (0.66)	3.40 (0.61)	3.28 (0.68)	0.177	0.81 (0.61-1.10)	3.39 (0.66)	3.42 (0.60)	3.38 (0.69)	0.587	0.93 (0.72-1.20)
HYT_H5N5F0S4	-1.63 (1.57)	0.301	-1.20 (1.06)	0.257	-0.69 (1.04)	0.51	2.85 (0.69)	2.99 (0.73)	2.76 (0.65)	0.0524	0.68 (0.46-1.00)	2.68 (0.62)	2.70 (0.64)	2.66 (0.60)	0.601	0.93 (0.69-1.24)	2.88 (0.62)	2.82 (0.59)	2.92 (0.64)	0.222	1.18 (0.91-1.53)
HYT_H5N6F0S3	-2.62 (1.56)	0.0948	0.32 (1.06)	0.763	0.53 (1.04)	0.608	0.26 (0.07)	0.27 (0.08)	0.26 (0.06)	0.186	0.76 (0.51-1.14)	0.23 (0.07)	0.23 (0.07)	0.24 (0.07)	0.571	1.09 (0.81-1.46)	0.26 (0.07)	0.24 (0.06)	0.27 (0.08)	0.0299	1.34 (1.03-1.74)
TPL_CA2	5.52 (1.47)	0.00027	0.91 (1.11)	0.416	0.64 (1.09)	0.559	98.76 (0.24)	98.76 (0.26)	98.76 (0.24)	0.189	1.32 (0.87-2.01)	98.80 (0.28)	98.70 (0.29)	98.87 (0.25)	8.41e-05	1.92 (1.39-2.67)	98.73 (0.25)	98.62 (0.24)	98.80 (0.23)	2.48e-07	2.17 (1.62-2.92)
TPL_CA3	-5.72 (1.46)	0.000156	-0.90 (1.11)	0.421	-0.82 (1.09)	0.452	1.24 (0.24)	1.25 (0.26)	1.24 (0.24)	0.176	0.75 (0.49-1.14)	1.21 (0.28)	1.31 (0.29)	1.14 (0.25)	8.52e-05	0.52 (0.38-0.72)	1.27 (0.25)	1.38 (0.24)	1.21 (0.23)	5.03e-07	0.47 (0.35-0.63)
TPL_CB	5.82 (1.50)	0.00017	4.47 (1.03)	2.18e-05	6.78 (0.99)	5.6e-11	57.85 (7.35)	59.73 (6.46)	56.64 (7.67)	0.281	0.79 (0.52-1.21)	56.47 (7.78)	58.14 (8.47)	55.28 (7.05)	0.0165	0.68 (0.49-0.93)	56.20 (6.39)	58.57 (6.20)	54.77 (6.09)	2.09e-06	0.46 (0.34-0.64)
TPL_CS	-8.67 (1.34)	2.32e-09	-4.82 (1.01)	3.76e-06	-6.04 (0.96)	1.16e-09	90.44 (2.52)	90.05 (2.37)	90.69 (2.60)	0.582	0.88 (0.56-1.38)	90.46 (2.51)	90.37 (2.78)	90.53 (2.31)	0.839	1.03 (0.76-1.41)	90.93 (2.13)	90.85 (2.14)	90.98 (2.12)	0.59	1.08 (0.82-1.42)
TPL_A2FB	5.65 (1.50)	0.00027	4.41 (1.03)	2.94e-05	6.71 (0.99)	9.95e-11	58.59 (7.49)	60.51 (6.60)	57.36 (7.80)	0.265	0.79 (0.51-1.20)	57.18 (7.96)	58.94 (8.67)	55.93 (7.20)	0.0138	0.67 (0.48-0.92)	56.93 (6.53)	59.39 (6.31)	55.45 (6.22)	1.58e-06	0.46 (0.33-0.63)
TPL_A2FSB	4.73 (1.53)	0.00245	4.08 (1.04)	0.000125	6.26 (1.01)	2.61e-09	54.26 (7.57)	56.16 (6.72)	53.06 (7.88)	0.225	0.77 (0.51-1.17)	52.63 (8.05)	54.55 (8.68)	51.28 (7.31)	0.00795	0.65 (0.47-0.89)	52.66 (6.62)	55.34 (6.31)	51.05 (6.29)	4.34e-07	0.44 (0.32-0.60)
TPL_A2FG	-9.54 (1.29)	3.24e-11	-3.76 (1.04)	0.000396	-6.05 (0.96)	1.12e-09	97.56 (0.99)	97.42 (1.01)	97.65 (0.98)	0.357	0.80 (0.49-1.30)	97.53 (0.87)	97.67 (0.83)	97.44 (0.89)	0.0511	0.73 (0.53-1.00)	97.70 (0.75)	97.67 (0.85)	97.71 (0.69)	0.591	1.08 (0.82-1.42)
TPL_A2FS0G	-8.83 (1.34)	1.41e-09	-1.75 (1.09)	0.109	-3.55 (1.00)	0.000483	93.96 (1.92)	93.88 (1.86)	94.02 (1.96)	0.1	0.67 (0.42-1.08)	93.98 (1.87)	94.49 (1.74)	93.62 (1.88)	0.00195	0.59 (0.43-0.83)	94.19 (1.55)	94.25 (1.71)	94.15 (1.45)	0.648	0.94 (0.72-1.22)
TPL_A2FSG	-9.50 (1.30)	4.93e-11	-3.86 (1.03)	0.000239	-5.86 (0.96)	3.88e-09	97.92 (0.86)	97.77 (0.90)	98.02 (0.83)	0.529	0.86 (0.53-1.39)	97.88 (0.78)	97.96 (0.77)	97.82 (0.78)	0.169	0.80 (0.59-1.10)	98.04 (0.65)	98.01 (0.74)	98.05 (0.60)	0.524	1.09 (0.83-1.44)
TPL_A2FS	-7.70 (1.40)	2.15e-07	-4.86 (1.00)	2.77e-06	-4.92 (0.98)	1.06e-06	53.21 (2.50)	52.73 (2.27)	53.54 (2.61)	0.918	1.02 (0.66-1.58)	53.10 (2.64)	53.10 (2.90)	53.11 (2.45)	0.822	0.96 (0.71-1.32)	53.45 (2.40)	53.55 (2.53)	53.39 (2.32)	0.613	0.93 (0.71-1.22)
TPL_A2GS	-5.69 (1.48)	0.000189	-4.61 (1.01)	9.3e-06	-4.30 (0.99)	2.25e-05	54.66 (2.17)	54.24 (2.01)	54.94 (2.25)	0.597	1.12 (0.74-1.70)	54.47 (2.43)	54.39 (2.70)	54.52 (2.23)	0.884	1.02 (0.75-1.39)	54.71 (2.22)	54.83 (2.32)	54.64 (2.17)	0.513	0.92 (0.70-1.19)
LAGCa_A2FSB	8.48 (1.36)	8.01e-09	5.71 (0.99)	3.3e-08	7.65 (0.95)	3.3e-14	55.01 (8.96)	56.98 (8.19)	53.70 (9.25)	0.832	0.95 (0.61-1.50)	55.80 (8.16)	57.13 (8.70)	54.87 (7.67)	0.0811	0.75 (0.54-1.04)	53.80 (7.11)	56.21 (7.04)	52.36 (6.78)	7.05e-06	0.48 (0.35-0.66)
LAGCa_A2FGS	-7.27 (1.41)	1.03e-06	-3.86 (1.02)	0.000209	-5.26 (0.98)	1.87e-07	93.59 (1.83)	93.37 (1.61)	93.74 (1.96)	0.58	0.88 (0.57-1.37)	93.83 (1.61)	93.79 (1.66)	93.85 (1.59)	0.883	1.02 (0.75-1.39)	93.79 (1.69)	93.73 (1.73)	93.82 (1.67)	0.642	1.07 (0.81-1.40)
LAGCb_CA2	3.85 (1.53)	0.0133	1.90 (1.05)	0.074	1.65 (1.02)	0.109	96.81 (0.60)	96.85 (0.61)	96.79 (0.60)	0.789	1.06 (0.71-1.57)	97.04 (0.63)	97.06 (0.60)	97.02 (0.66)	0.715	0.95 (0.70-1.27)	96.81 (0.57)	96.80 (0.58)	96.81 (0.57)	0.857	1.02 (0.79-1.32)
LAGCb_CA3	-3.89 (1.53)	0.0124	-2.02 (1.05)	0.0566	-1.78 (1.02)	0.0823	3.19 (0.58)	3.14 (0.58)	3.22 (0.58)	0.915	0.98 (0.66-1.46)	2.96 (0.60)	2.94 (0.57)	2.97 (0.62)	0.724	1.05 (0.78-1.42)	3.19 (0.55)	3.19 (0.55)	3.19 (0.56)	0.941	0.99 (0.77-1.28)
LAGCb_CB	8.54 (1.36)	5.72e-09	5.49 (1.00)	1.18e-07	7.49 (0.96)	1.28e-13	53.76 (8.34)	55.49 (7.51)	52.61 (8.71)	0.949	0.99 (0.63-1.55)	54.70 (7.71)	55.99 (8.10)	53.81 (7.34)	0.0747	0.74 (0.54-1.03)	52.64 (6.56)	54.88 (6.39)	51.31 (6.31)	6.78e-06	0.48 (0.35-0.66)
LAGCb_A2FSB	8.48 (1.36)	7.56e-09	5.46 (1.00)	1.37e-07	7.52 (0.96)	1.08e-13	55.62 (8.48)	57.40 (7.72)	54.43 (8.81)	0.916	0.98 (0.62-1.53)	56.40 (7.83)	57.70 (8.28)	55.50 (7.41)	0.0768	0.74 (0.54-1.03)	54.42 (6.70)	56.71 (6.49)	53.05 (6.46)	6.05e-06	0.48 (0.34-0.66)
LAGCb_A2FGS	-7.82 (1.38)	1.09e-07	-3.06 (1.03)	0.00335	-4.91 (0.99)	1.24e-06	92.61 (1.73)	92.45 (1.64)	92.71 (1.79)	0.325	0.80 (0.51-1.25)	92.79 (1.71)	92.78 (1.76)	92.79 (1.68)	0.985	1.00 (0.74-1.35)	92.86 (1.69)	92.88 (1.69)	92.85 (1.70)	0.889	0.98 (0.75-1.28)
LAGY_CA2	7.13 (1.43)	2.2e-06	1.76 (1.06)	0.0976	3.32 (1.01)	0.00121	97.27 (0.38)	97.36 (0.31)	97.21 (0.40)	0.405	0.83 (0.53-1.29)	97.31 (0.41)	97.33 (0.40)	97.29 (0.42)	0.493	0.90 (0.67-1.21)	97.21 (0.37)	97.21 (0.35)	97.21 (0.39)	0.955	0.99 (0.76-1.29)
LAGY_CA3	-7.25 (1.43)	1.41e-06	-1.81 (1.06)	0.089	-3.40 (1.01)	0.000906	2.73 (0.37)	2.63 (0.31)	2.79 (0.40)	0.403	1.21 (0.78-1.89)	2.69 (0.40)	2.66 (0.40)	2.71 (0.41)	0.451	1.12 (0.83-1.51)	2.78 (0.37)	2.78 (0.35)	2.78 (0.39)	0.979	1.00 (0.77-1.30)
LAGY_CF	0.96 (1.61)	0.55	-0.80 (1.10)	0.466	-1.05 (1.04)	0.313	98.01 (0.70)	97.81 (0.65)	98.14 (0.71)	0.0137	1.71 (1.12-2.62)	98.09 (0.77)	97.91 (0.92)	98.22 (0.62)	0.00896	1.51 (1.11-2.07)	97.84 (0.87)	97.72 (0.91)	97.91 (0.84)	0.102	1.24 (0.96-1.60)
LAGY_CS	-2.55 (1.60)	0.113	-1.60 (1.07)	0.139	-2.11 (1.04)	0.0431	97.71 (0.84)	97.44 (0.88)	97.90 (0.77)	0.0256	1.60 (1.06-2.42)	97.82 (0.98)	97.61 (1.08)	97.98 (0.87)	0.017	1.45 (1.07-1.98)	97.71 (0.95)	97.53 (1.05)	97.82 (0.87)	0.0207	1.36 (1.05-1.76)
LAGY_A2SF	1.50 (1.64)	0.361	-0.79 (1.10)	0.473	-1.09 (1.04)	0.295	97.93 (0.70)	97.69 (0.70)	98.09 (0.65)	0.00199	1.97 (1.28-3.03)	97.99 (0.84)	97.78 (1.01)	98.13 (0.67)	0.00838	1.52 (1.11-2.08)	97.71 (0.94)	97.59 (0.99)	97.79 (0.90)	0.0973	1.24 (0.96-1.60)
LAGY_A2B	7.91 (1.38)	8.52e-08	4.90 (1.02)	3.42e-06	7.66 (0.95)	3.3e-14	62.52 (8.02)	63.94 (6.91)	61.57 (8.59)	0.934	1.02 (0.66-1.58)	63.20 (7.26)	65.16 (7.27)	61.83 (6.97)	0.00321	0.60 (0.43-0.84)	61.44 (6.22)	63.46 (6.15)	60.23 (5.95)	1.43e-05	0.49 (0.36-0.68)
LAGY_A2FB	7.93 (1.39)	8.25e-08	4.69 (1.03)	1e-05	7.58 (0.96)	6.79e-14	63.84 (8.14)	65.44 (6.87)	62.78 (8.77)	0.926	0.98 (0.63-1.52)	64.60 (7.55)	66.75 (7.62)	63.10 (7.16)	0.00182	0.58 (0.41-0.82)	62.87 (6.43)	65.01 (6.42)	61.58 (6.11)	9.61e-06	0.49 (0.35-0.67)
LAGY_A2SB	7.89 (1.38)	8.59e-08	5.24 (1.01)	5.57e-07	7.70 (0.95)	2.26e-14	61.62 (8.10)	62.98 (7.06)	60.72 (8.65)	0.855	1.04 (0.67-1.61)	62.20 (7.40)	63.91 (7.67)	60.98 (6.99)	0.00955	0.64 (0.46-0.90)	60.51 (6.23)	62.52 (6.16)	59.31 (5.97)	1.63e-05	0.50 (0.36-0.68)
LAGY_A2FSB	7.94 (1.38)	7.72e-08	5.05 (1.02)	1.61e-06	7.67 (0.95)	3.25e-14	62.97 (8.22)	64.50 (7.01)	61.96 (8.84)	0.991	1.00 (0.65-1.56)	63.62 (7.67)	65.53 (8.01)	62.27 (7.15)	0.00524	0.62 (0.44-0.87)	61.96 (6.42)	64.09 (6.39)	60.68 (6.11)	9.36e-06	0.49 (0.35-0.67)
LAGY_A2GS	-4.38 (1.57)	0.0062	-2.04 (1.09)	0.0622	-3.31 (1.02)	0.00136	87.37 (2.71)	86.45 (2.71)	87.99 (2.54)	0.0336	1.59 (1.04-2.44)	87.71 (3.33)	86.84 (3.79)	88.32 (2.83)	0.00482	1.57 (1.15-2.16)	87.36 (3.08)	86.85 (3.42)	87.66 (2.83)	0.0402	1.31 (1.01-1.71)
LAGY_A2FGS	-4.69 (1.56)	0.00319	-2.06 (1.08)	0.0573	-3.55 (1.02)	0.000593	88.13 (2.58)	87.30 (2.56)	88.69 (2.46)	0.0555	1.51 (0.99-2.32)	88.39 (3.22)	87.63 (3.55)	88.93 (2.87)	0.0108	1.50 (1.10-2.05)	88.17 (2.90)	87.69 (3.22)	88.46 (2.66)	0.0381	1.32 (1.02-1.72)
LSL_CG	-9.62 (1.33)	6.95e-11	-3.88 (1.03)	0.000219	-5.02 (0.99)	7.99e-07	91.59 (3.30)	90.69 (3.36)	92.20 (3.13)	0.746	1.09 (0.66-1.78)	91.47 (3.27)	91.29 (3.43)	91.60 (3.17)	0.637	1.08 (0.79-1.46)	91.65 (2.86)	91.06 (3.14)	92.01 (2.63)	0.00826	1.44 (1.10-1.89)
LSL_CS	-10.01 (1.30)	7.58e-12	-4.84 (1.00)	3.04e-06	-5.96 (0.97)	3.23e-09	84.48 (5.15)	83.14 (4.92)	85.39 (5.14)	0.829	1.06 (0.64-1.74)	84.24 (4.93)	84.00 (5.05)	84.42 (4.85)	0.699	1.06 (0.78-1.45)	84.99 (4.24)	84.15 (4.59)	85.49 (3.94)	0.00935	1.44 (1.09-1.91)
LSL_A2F0B	8.46 (1.37)	9.15e-09	5.84 (0.98)	1.39e-08	7.09 (0.97)	4.06e-12	47.32 (9.50)	49.42 (8.66)	45.91 (9.84)	0.865	0.96 (0.62-1.50)	46.28 (7.80)	47.71 (8.17)	45.27 (7.40)	0.0416	0.71 (0.51-0.99)	45.81 (7.10)	48.36 (7.06)	44.28 (6.70)	2.96e-06	0.47 (0.34-0.65)
LSL_A2F0SB	6.11 (1.46)	5.66e-05	5.23 (1.01)	5.67e-07	6.29 (1.00)	1.46e-09	37.44 (7.82)	38.89 (7.54)	36.47 (7.91)	0.694	0.92 (0.61-1.39)	36.50 (7.26)	38.15 (7.80)	35.33 (6.64)	0.0108	0.65 (0.47-0.91)	36.51 (6.36)	38.95 (6.21)	35.05 (6.01)	1.23e-06	0.47 (0.34-0.63)
LSL_A2F0G	-10.14 (1.30)	3.66e-12	-4.77 (1.01)	4.17e-06	-6.14 (0.97)	9.88e-10	83.37 (5.41)	81.96 (5.47)	84.34 (5.19)	0.895	1.03 (0.63-1.71)	83.23 (4.90)	83.07 (5.01)	83.34 (4.83)	0.86	1.03 (0.76-1.40)	83.86 (4.23)	82.99 (4.64)	84.39 (3.90)	0.00627	1.48 (1.12-1.95)
LSL_A2F0S0G	-7.35 (1.43)	1.17e-06	0.06 (1.06)	0.952	-0.17 (1.04)	0.867	22.75 (2.49)	22.55 (2.81)	22.90 (2.25)	0.322	0.80 (0.51-1.25)	22.97 (2.36)	23.08 (2.56)	22.90 (2.22)	0.617	0.93 (0.69-1.24)	22.39 (2.01)	22.10 (2.05)	22.57 (1.98)	0.0708	1.27 (0.98-1.64)
LSL_A2F0SG	-9.48 (1.29)	3.33e-11	-5.15 (1.00)	6.66e-07	-6.84 (0.95)	6.27e-12	94.35 (1.81)	94.14 (1.77)	94.49 (1.84)	0.251	0.76 (0.47-1.22)	94.39 (1.46)	94.36 (1.56)	94.42 (1.39)	0.942	1.01 (0.74-1.38)	94.60 (1.32)	94.33 (1.45)	94.76 (1.21)	0.00563	1.50 (1.13-1.99)
LSL_A2F0S	-9.91 (1.29)	5.93e-12	-5.36 (0.99)	1.91e-07	-6.45 (0.95)	9.12e-11	45.65 (3.55)	44.92 (3.34)	46.14 (3.62)	0.728	0.92 (0.56-1.50)	45.64 (3.11)	45.49 (3.25)	45.74 (3.02)	0.735	1.06 (0.77-1.44)	46.16 (2.75)	45.71 (3.04)	46.42 (2.54)	0.0283	1.37 (1.03-1.82)
LSL_A2F0GS	-4.34 (1.50)	0.00451	-5.22 (0.99)	4.02e-07	-4.29 (1.00)	2.41e-05	54.98 (1.02)	54.88 (1.01)	55.04 (1.03)	0.902	0.98 (0.66-1.45)	54.95 (0.89)	54.88 (0.97)	55.00 (0.84)	0.467	1.12 (0.82-1.54)	55.09 (0.87)	55.12 (0.94)	55.07 (0.83)	0.693	0.95 (0.73-1.24)
HYT_NS	-4.95 (1.48)	0.00112	1.77 (1.06)	0.0966	-2.16 (1.03)	0.0373	264.91 (19.29)	265.85 (18.81)	264.27 (19.72)	0.131	0.73 (0.49-1.10)	260.34 (17.28)	257.80 (17.66)	262.14 (16.85)	0.0764	1.31 (0.97-1.77)	266.88 (16.39)	263.42 (15.00)	268.96 (16.88)	0.00919	1.42 (1.09-1.85)
HYT_NGal	3.95 (1.52)	0.0104	-2.40 (1.05)	0.0237	1.04 (1.03)	0.314	391.15 (7.66)	392.32 (7.29)	390.36 (7.85)	0.618	0.90 (0.61-1.34)	390.76 (6.67)	391.42 (6.23)	390.28 (6.97)	0.205	0.82 (0.61-1.11)	390.67 (6.20)	390.80 (5.54)	390.60 (6.58)	0.804	0.97 (0.75-1.25)
HYT_NGalNAc	-1.69 (1.55)	0.277	-0.47 (1.06)	0.655	2.00 (1.02)	0.0516	458.78 (3.34)	458.69 (3.58)	458.84 (3.20)	0.886	0.97 (0.66-1.43)	457.13 (4.01)	457.46 (4.08)	456.89 (3.97)	0.328	0.86 (0.64-1.16)	457.24 (3.75)	457.32 (3.32)	457.19 (3.99)	0.777	0.96 (0.74-1.25)
HYT_SperG	-5.07 (1.48)	0.000819	2.06 (1.06)	0.0534	-2.21 (1.03)	0.0335	67.82 (5.63)	67.78 (5.32)	67.84 (5.87)	0.281	0.80 (0.53-1.20)	66.69 (5.17)	65.84 (5.02)	67.29 (5.21)	0.0487	1.36 (1.00-1.83)	68.35 (4.74)	67.39 (4.30)	68.93 (4.90)	0.012	1.40 (1.08-1.82)
HYT_GalperGalNAc	4.75 (1.51)	0.00209	-1.96 (1.06)	0.066	0.16 (1.04)	0.874	85.30 (1.75)	85.57 (1.86)	85.13 (1.65)	0.753	0.94 (0.63-1.40)	85.47 (1.67)	85.58 (1.56)	85.39 (1.75)	0.399	0.88 (0.65-1.18)	85.44 (1.55)	85.44 (1.40)	85.44 (1.64)	0.968	1.01 (0.78-1.30)
HYT_GalNAcbiggerthanG	-5.00 (1.51)	0.0012	1.43 (1.06)	0.18	0.19 (1.04)	0.852	55.40 (5.01)	54.55 (5.52)	55.98 (4.59)	0.661	1.09 (0.73-1.64)	54.72 (4.94)	54.34 (4.64)	54.99 (5.15)	0.334	1.16 (0.86-1.56)	54.68 (4.60)	54.58 (4.16)	54.73 (4.86)	0.796	1.03 (0.80-1.33)
HYT_SbiggerthanG	-4.36 (1.51)	0.00456	0.36 (1.09)	0.74	-3.36 (1.06)	0.00167	1.31 (0.40)	1.27 (0.36)	1.33 (0.43)	0.917	0.98 (0.65-1.47)	1.22 (0.37)	1.12 (0.34)	1.29 (0.38)	0.0031	1.64 (1.18-2.27)	1.36 (0.39)	1.22 (0.31)	1.45 (0.41)	6.58e-06	2.00 (1.48-2.71)
	0.00027	0.416	0.559	0.189	8.41e-05	2.48e-07
	0.000156	0.421	0.452	0.176	8.52e-05	5.03e-07
	0.00017	2.18e-05	5.6e-11	0.281	0.0165	2.09e-06
	2.32e-09	3.76e-06	1.16e-09	0.582	0.839	0.59
	0.00027	2.94e-05	9.95e-11	0.265	0.0138	1.58e-06
	0.00245	0.000125	2.61e-09	0.225	0.00795	4.34e-07
	3.24e-11	0.000396	1.12e-09	0.357	0.0511	0.591
	1.41e-09	0.109	0.000483	0.1	0.00195	0.648
	4.93e-11	0.000239	3.88e-09	0.529	0.169	0.524
	2.15e-07	2.77e-06	1.06e-06	0.918	0.822	0.613
	0.000189	9.3e-06	2.25e-05	0.597	0.884	0.513
	8.01e-09	3.3e-08	3.3e-14	0.832	0.0811	7.05e-06
	1.03e-06	0.000209	1.87e-07	0.58	0.883	0.642
	0.0133	0.074	0.109	0.789	0.715	0.857
	0.0124	0.0566	0.0823	0.915	0.724	0.941
	5.72e-09	1.18e-07	1.28e-13	0.949	0.0747	6.78e-06
	7.56e-09	1.37e-07	1.08e-13	0.916	0.0768	6.05e-06
	1.09e-07	0.00335	1.24e-06	0.325	0.985	0.889
	2.2e-06	0.0976	0.00121	0.405	0.493	0.955
	1.41e-06	0.089	0.000906	0.403	0.451	0.979
	0.55	0.466	0.313	0.0137	0.00896	0.102
	0.113	0.139	0.0431	0.0256	0.017	0.0207
	0.361	0.473	0.295	0.00199	0.00838	0.0973
	8.52e-08	3.42e-06	3.3e-14	0.934	0.00321	1.43e-05
	8.25e-08	1e-05	6.79e-14	0.926	0.00182	9.61e-06
	8.59e-08	5.57e-07	2.26e-14	0.855	0.00955	1.63e-05
	7.72e-08	1.61e-06	3.25e-14	0.991	0.00524	9.36e-06
	0.0062	0.0622	0.00136	0.0336	0.00482	0.0402
	0.00319	0.0573	0.000593	0.0555	0.0108	0.0381
	6.95e-11	0.000219	7.99e-07	0.746	0.637	0.00826
	7.58e-12	3.04e-06	3.23e-09	0.829	0.699	0.00935
	9.15e-09	1.39e-08	4.06e-12	0.865	0.0416	2.96e-06
	5.66e-05	5.67e-07	1.46e-09	0.694	0.0108	1.23e-06
	3.66e-12	4.17e-06	9.88e-10	0.895	0.86	0.00627
	1.17e-06	0.952	0.867	0.322	0.617	0.0708
	3.33e-11	6.66e-07	6.27e-12	0.251	0.942	0.00563
	5.93e-12	1.91e-07	9.12e-11	0.728	0.735	0.0283
	0.00451	4.02e-07	2.41e-05	0.902	0.467	0.693
	0.00112	0.0966	0.0373	0.131	0.0764	0.00919
	0.0104	0.0237	0.314	0.618	0.205	0.804
	0.277	0.655	0.0516	0.886	0.328	0.777
	0.000819	0.0534	0.0335	0.281	0.0487	0.012
	0.00209	0.066	0.874	0.753	0.399	0.968
	0.0012	0.18	0.852	0.661	0.334	0.796
	0.00456	0.74	0.00167	0.917	0.0031	6.58e-06

## Sheet: S5
Supplementary table 5: Association of IgA glycopeptides with IBD Associations of IgA glycopeptides with Crohn's Disease, Ulcerative Colitis and combined IBD. Mean values and SD are displayed per group before age and sex correction. The associations are determined on scaled data with a logistic regression. Odds ratios (OR) are calculated on scaled data and are displayed with their confidence inter…
Association of IgA with Crohn's Disease, Ulcerative Colitis and IBD
Glycans / derived traits	mean of relative intensity (SD) %			p values (corrected for age and sex)			Odds ratios (CI) (corrected for age and sex)				Bonferroni method
	Controls	CD	UC	Controls / CD	Controls / UC	UC / CD	Controls / CD	Controls / UC	UC / CD		p value significance	0.05
TPL_H4N5F1S0	1.11 (0.53)	1.10 (0.47)	1.00 (0.38)	0.0015	0.714	0.000154	1.62 (1.20-2.18)	1.05 (0.81-1.35)	1.50 (1.22-1.85)		Bonferroni correction factor (3tests*45derived traits)	135
TPL_H5N5F1S0	8.28 (1.90)	8.34 (2.07)	7.97 (1.78)	0.000984	0.373	0.00113	1.65 (1.23-2.23)	1.12 (0.87-1.44)	1.41 (1.15-1.74)		corrected significance threshold	0.00037037
TPL_H5N4F1S1	30.51 (5.86)	31.90 (6.18)	32.11 (5.41)	0.831	0.246	0.216	1.03 (0.78-1.37)	1.16 (0.90-1.50)	0.88 (0.71-1.08)		Significant derived traits	29
TPL_H4N5F1S1	3.63 (1.39)	3.74 (1.29)	3.48 (1.09)	0.000128	0.122	0.000843	1.86 (1.36-2.56)	1.23 (0.95-1.61)	1.43 (1.16-1.76)		Significant derived traits + direct traits	56
TPL_H5N5F1S1	38.50 (4.75)	37.60 (5.52)	38.16 (4.43)	0.546	0.952	0.62	0.92 (0.69-1.21)	1.01 (0.79-1.29)	0.95 (0.77-1.17)
TPL_H5N4F1S2	10.22 (2.40)	10.26 (2.50)	10.39 (2.28)	0.00299	0.0922	0.0665	0.64 (0.48-0.86)	0.81 (0.63-1.04)	0.82 (0.67-1.01)
TPL_H6N5F1S1	1.24 (0.24)	1.21 (0.28)	1.27 (0.25)	0.00345	0.663	0.00319	0.66 (0.49-0.87)	0.95 (0.74-1.21)	0.73 (0.59-0.90)
TPL_H5N5F1S2	5.60 (1.22)	5.31 (1.36)	5.42 (1.28)	0.0251	0.129	0.378	0.74 (0.57-0.96)	0.83 (0.66-1.05)	0.91 (0.75-1.12)
LAGCa_H5N4F1S1	4.10 (1.08)	4.12 (1.10)	4.16 (1.02)	0.617	0.517	0.868	1.07 (0.82-1.39)	1.08 (0.86-1.36)	0.98 (0.81-1.20)
LAGCa_H5N4F1S2	40.74 (8.77)	39.70 (8.06)	41.72 (6.87)	4.05e-06	0.063	5.98e-06	0.47 (0.34-0.65)	0.77 (0.59-1.01)	0.59 (0.47-0.74)
LAGCa_H5N5F1S1	8.64 (2.52)	8.38 (2.32)	8.28 (2.16)	0.00429	0.132	0.0539	1.58 (1.15-2.16)	1.23 (0.94-1.60)	1.23 (1.00-1.52)
LAGCa_H5N5F1S2	46.22 (7.27)	47.13 (7.06)	45.52 (5.94)	0.000114	0.174	9.83e-05	1.80 (1.34-2.43)	1.20 (0.92-1.54)	1.55 (1.24-1.94)
LAGCb_H5N4F1S1	5.04 (1.23)	5.06 (1.15)	5.06 (1.17)	0.606	0.713	0.933	1.07 (0.82-1.40)	1.04 (0.83-1.32)	1.01 (0.83-1.23)
LAGCb_H5N4F1S2	37.66 (7.73)	36.75 (7.17)	38.70 (6.09)	5.01e-06	0.101	2.58e-06	0.48 (0.35-0.66)	0.80 (0.61-1.05)	0.58 (0.46-0.72)
LAGCb_H5N5F1S1	9.08 (2.40)	8.88 (2.48)	8.58 (2.10)	0.00221	0.457	0.00551	1.63 (1.19-2.24)	1.10 (0.85-1.43)	1.35 (1.09-1.67)
LAGCb_H5N5F1S2	44.64 (6.72)	45.61 (6.64)	44.03 (5.27)	0.000131	0.156	6.85e-05	1.79 (1.33-2.40)	1.20 (0.93-1.56)	1.57 (1.26-1.96)
LAGCb_H6N5F1S2	3.19 (0.58)	2.96 (0.60)	3.19 (0.55)	2.85e-05	0.305	1.23e-05	0.53 (0.40-0.72)	0.88 (0.70-1.12)	0.63 (0.51-0.77)
LAGY_H5N4F0S1	1.96 (0.66)	1.91 (0.78)	2.11 (0.80)	0.423	0.0776	0.0128	0.89 (0.67-1.18)	1.24 (0.98-1.58)	0.77 (0.63-0.95)
LAGY_H5N5F1S0	2.23 (0.76)	2.13 (0.88)	2.23 (0.87)	0.963	0.357	0.423	1.01 (0.76-1.33)	1.12 (0.88-1.43)	0.92 (0.75-1.13)
LAGY_H5N4F1S1	3.21 (0.86)	3.23 (0.85)	3.29 (0.77)	0.654	0.5	0.312	0.94 (0.72-1.23)	1.08 (0.86-1.37)	0.90 (0.74-1.10)
LAGY_H5N4F1S2	31.03 (7.29)	30.23 (7.01)	31.83 (5.93)	8.69e-05	0.0896	5.8e-05	0.54 (0.40-0.74)	0.79 (0.61-1.04)	0.63 (0.50-0.79)
LAGY_H5N5F1S1	14.68 (3.09)	14.41 (3.67)	14.47 (3.34)	0.109	0.197	0.558	1.27 (0.95-1.70)	1.18 (0.92-1.53)	1.06 (0.87-1.30)
LAGY_H5N5F1S2	43.55 (6.27)	44.23 (6.25)	42.79 (5.11)	0.000756	0.438	0.000175	1.65 (1.23-2.20)	1.10 (0.86-1.41)	1.50 (1.21-1.86)
LAGY_H6N5F1S2	2.73 (0.37)	2.69 (0.40)	2.78 (0.37)	0.00312	0.559	0.00246	0.65 (0.49-0.86)	0.93 (0.73-1.19)	0.73 (0.60-0.90)
LSL_H3N5F0S0	8.21 (2.96)	8.40 (3.00)	8.18 (2.57)	9.44e-05	0.00807	0.0658	1.92 (1.38-2.66)	1.47 (1.10-1.94)	1.21 (0.99-1.49)
LSL_H4N5F0S0	7.08 (2.01)	7.07 (1.77)	6.58 (1.53)	3.79e-05	0.601	3.84e-06	1.98 (1.43-2.75)	1.07 (0.82-1.40)	1.69 (1.35-2.12)
LSL_H5N4F0S1	45.14 (8.52)	46.43 (6.90)	46.71 (6.24)	0.0417	0.709	0.0892	0.74 (0.55-0.99)	0.95 (0.74-1.23)	0.83 (0.67-1.03)
LSL_H4N5F0S1	9.12 (2.24)	9.23 (2.00)	8.97 (1.83)	6.77e-05	0.0334	0.00488	1.88 (1.38-2.56)	1.33 (1.02-1.72)	1.35 (1.10-1.67)
LSL_H5N5F0S1	21.44 (4.51)	21.06 (4.68)	21.77 (3.98)	0.506	0.591	0.196	0.91 (0.70-1.19)	1.07 (0.84-1.35)	0.88 (0.72-1.07)
LSL_H5N4F0S2	7.12 (1.90)	7.04 (1.64)	7.26 (1.62)	6.54e-05	0.0719	0.00343	0.53 (0.39-0.72)	0.79 (0.61-1.02)	0.73 (0.59-0.90)
HYT_H3N3F0S3	2.48 (0.61)	2.58 (0.65)	2.62 (0.65)	0.0542	0.0955	0.524	1.30 (1.00-1.71)	1.23 (0.96-1.57)	0.94 (0.77-1.14)
HYT_H3N3F0S4	0.38 (0.13)	0.37 (0.12)	0.39 (0.13)	0.362	0.379	0.0191	0.89 (0.69-1.15)	1.11 (0.88-1.41)	0.78 (0.64-0.96)
HYT_H3N4F0S2	2.11 (0.63)	2.34 (0.57)	2.22 (0.54)	0.00241	0.343	0.018	1.53 (1.16-2.02)	1.12 (0.89-1.41)	1.27 (1.04-1.54)
HYT_H3N4F0S3	3.85 (1.40)	3.83 (1.26)	3.93 (1.19)	0.701	0.884	0.476	0.95 (0.73-1.24)	0.98 (0.78-1.24)	0.93 (0.77-1.13)
HYT_H3N4F0S4	0.30 (0.13)	0.28 (0.12)	0.30 (0.12)	0.0746	0.336	0.0949	0.79 (0.61-1.02)	0.89 (0.70-1.13)	0.84 (0.69-1.03)
HYT_H3N5F0S1	1.35 (0.43)	1.42 (0.42)	1.34 (0.40)	0.125	0.469	0.045	1.24 (0.94-1.62)	0.92 (0.73-1.16)	1.22 (1.00-1.48)
HYT_H3N5F0S2	4.25 (1.32)	4.33 (1.22)	4.36 (1.12)	0.987	0.907	0.936	1.00 (0.77-1.31)	0.99 (0.78-1.25)	0.99 (0.82-1.20)
HYT_H3N5F0S3	3.81 (1.57)	3.57 (1.43)	3.75 (1.37)	0.0989	0.261	0.271	0.80 (0.61-1.04)	0.88 (0.69-1.10)	0.90 (0.74-1.09)
HYT_H3N6F0S1	0.56 (0.15)	0.56 (0.15)	0.54 (0.14)	0.458	0.0752	0.165	0.91 (0.70-1.18)	0.81 (0.64-1.02)	1.15 (0.94-1.39)
HYT_H4N4F0S1	4.27 (1.82)	4.93 (1.93)	4.28 (1.62)	0.00362	0.363	0.000315	1.53 (1.15-2.05)	1.12 (0.88-1.41)	1.45 (1.18-1.77)
HYT_H4N4F0S2	8.57 (1.62)	9.26 (1.77)	8.81 (1.60)	0.000344	0.0299	0.008	1.68 (1.26-2.23)	1.30 (1.03-1.66)	1.31 (1.07-1.59)
HYT_H4N4F0S3	9.14 (0.87)	9.32 (0.90)	9.55 (0.85)	0.0882	6.23e-05	0.00548	1.26 (0.97-1.65)	1.65 (1.29-2.11)	0.76 (0.62-0.92)
HYT_H4N4F0S4	8.10 (2.21)	7.71 (1.92)	8.45 (1.91)	0.0635	0.28	9.33e-05	0.78 (0.60-1.01)	1.14 (0.90-1.45)	0.66 (0.54-0.82)
HYT_H4N4F0S5	0.61 (0.23)	0.54 (0.18)	0.63 (0.20)	0.000452	0.939	6.73e-07	0.62 (0.47-0.81)	1.01 (0.79-1.29)	0.58 (0.47-0.72)
HYT_H4N5F0S1	6.26 (2.46)	6.72 (2.31)	5.96 (2.07)	0.116	0.554	0.000545	1.24 (0.95-1.62)	0.93 (0.74-1.18)	1.42 (1.17-1.74)
HYT_H4N5F0S2	10.16 (1.64)	10.38 (1.53)	9.97 (1.52)	0.29	0.436	0.00529	1.15 (0.89-1.49)	0.91 (0.72-1.15)	1.33 (1.09-1.62)
HYT_H4N5F0S3	12.04 (1.07)	11.66 (1.03)	11.87 (0.96)	8.58e-05	0.0135	0.0356	0.55 (0.40-0.74)	0.73 (0.58-0.94)	0.81 (0.67-0.99)
HYT_H4N5F0S4	8.68 (2.46)	7.86 (2.26)	8.58 (2.16)	0.00099	0.303	0.0012	0.63 (0.48-0.83)	0.88 (0.70-1.12)	0.72 (0.58-0.88)
HYT_H4N6F0S2	0.72 (0.16)	0.68 (0.17)	0.69 (0.15)	0.0148	0.0176	0.854	0.72 (0.55-0.94)	0.75 (0.60-0.95)	0.98 (0.81-1.19)
HYT_H4N6F0S3	0.63 (0.19)	0.55 (0.18)	0.60 (0.17)	9.79e-05	0.0246	0.0101	0.57 (0.43-0.76)	0.76 (0.60-0.97)	0.77 (0.63-0.94)
HYT_H5N5F0S1	0.93 (0.42)	1.03 (0.45)	0.90 (0.35)	0.032	0.814	0.00157	1.37 (1.03-1.82)	1.03 (0.81-1.30)	1.38 (1.13-1.69)
HYT_H5N5F0S2	2.86 (0.96)	2.97 (0.92)	2.82 (0.79)	0.252	0.771	0.0861	1.17 (0.90-1.52)	1.04 (0.82-1.31)	1.19 (0.98-1.44)
HYT_H5N5F0S3	3.39 (0.71)	3.33 (0.66)	3.39 (0.66)	0.636	0.495	0.28	0.94 (0.72-1.22)	1.08 (0.86-1.37)	0.90 (0.74-1.09)
HYT_H5N5F0S4	2.85 (0.69)	2.68 (0.62)	2.88 (0.62)	0.00945	0.644	0.000613	0.70 (0.53-0.92)	1.06 (0.84-1.34)	0.70 (0.57-0.86)
HYT_H5N6F0S3	0.26 (0.07)	0.23 (0.07)	0.26 (0.07)	0.00105	0.662	0.00262	0.63 (0.48-0.83)	0.95 (0.76-1.19)	0.73 (0.60-0.90)
TPL_CA2	98.76 (0.24)	98.80 (0.28)	98.73 (0.25)	0.00371	0.71	0.00288	1.52 (1.15-2.02)	1.05 (0.82-1.33)	1.38 (1.12-1.71)
TPL_CA3	1.24 (0.24)	1.21 (0.28)	1.27 (0.25)	0.00345	0.663	0.00319	0.66 (0.49-0.87)	0.95 (0.74-1.21)	0.73 (0.59-0.90)
TPL_CB	57.85 (7.35)	56.47 (7.78)	56.20 (6.39)	0.358	0.765	0.106	1.14 (0.86-1.53)	0.96 (0.74-1.24)	1.19 (0.96-1.47)
TPL_CS	90.44 (2.52)	90.46 (2.51)	90.93 (2.13)	0.000722	0.432	0.000537	0.59 (0.44-0.80)	0.90 (0.70-1.17)	0.69 (0.56-0.85)
TPL_A2FB	58.59 (7.49)	57.18 (7.96)	56.93 (6.53)	0.398	0.75	0.121	1.13 (0.85-1.51)	0.96 (0.74-1.24)	1.18 (0.96-1.46)
TPL_A2FSB	54.26 (7.57)	52.63 (8.05)	52.66 (6.62)	0.775	0.625	0.319	1.04 (0.78-1.39)	0.94 (0.73-1.21)	1.11 (0.90-1.37)
TPL_A2FG	97.56 (0.99)	97.53 (0.87)	97.70 (0.75)	0.000373	0.194	0.000808	0.57 (0.42-0.78)	0.84 (0.64-1.09)	0.70 (0.57-0.86)
TPL_A2FS0G	93.96 (1.92)	93.98 (1.87)	94.19 (1.55)	0.0102	0.342	0.0508	0.68 (0.51-0.91)	0.89 (0.69-1.14)	0.82 (0.67-1.00)
TPL_A2FSG	97.92 (0.86)	97.88 (0.78)	98.04 (0.65)	0.000238	0.194	0.000483	0.56 (0.41-0.76)	0.84 (0.64-1.09)	0.69 (0.56-0.85)
TPL_A2FS	53.21 (2.50)	53.10 (2.64)	53.45 (2.40)	0.000357	0.107	0.00806	0.58 (0.43-0.78)	0.81 (0.64-1.05)	0.76 (0.61-0.93)
TPL_A2GS	54.66 (2.17)	54.47 (2.43)	54.71 (2.22)	0.000963	0.072	0.0279	0.61 (0.46-0.82)	0.80 (0.63-1.02)	0.80 (0.65-0.98)
LAGCa_A2FSB	55.01 (8.96)	55.80 (8.16)	53.80 (7.11)	1.86e-05	0.147	1.55e-05	1.99 (1.45-2.72)	1.22 (0.93-1.59)	1.66 (1.32-2.08)
LAGCa_A2FGS	93.59 (1.83)	93.83 (1.61)	93.79 (1.69)	0.0531	0.182	0.324	0.75 (0.56-1.00)	0.84 (0.65-1.08)	0.90 (0.74-1.11)
LAGCb_CA2	96.81 (0.60)	97.04 (0.63)	96.81 (0.57)	7.66e-05	0.34	3.41e-05	1.80 (1.35-2.41)	1.12 (0.89-1.42)	1.55 (1.26-1.90)
LAGCb_CA3	3.19 (0.58)	2.96 (0.60)	3.19 (0.55)	2.85e-05	0.305	1.23e-05	0.53 (0.40-0.72)	0.88 (0.70-1.12)	0.63 (0.51-0.77)
LAGCb_CB	53.76 (8.34)	54.70 (7.71)	52.64 (6.56)	1.04e-05	0.16	6.1e-06	2.03 (1.48-2.79)	1.21 (0.93-1.58)	1.70 (1.35-2.14)
LAGCb_A2FSB	55.62 (8.48)	56.40 (7.83)	54.42 (6.70)	2.21e-05	0.185	1.29e-05	1.97 (1.44-2.69)	1.20 (0.92-1.56)	1.67 (1.32-2.09)
LAGCb_A2FGS	92.61 (1.73)	92.79 (1.71)	92.86 (1.69)	0.039	0.305	0.122	0.73 (0.55-0.98)	0.87 (0.68-1.13)	0.85 (0.70-1.04)
LAGY_CA2	97.27 (0.38)	97.31 (0.41)	97.21 (0.37)	0.00413	0.617	0.00283	1.52 (1.14-2.02)	1.06 (0.84-1.35)	1.36 (1.11-1.66)
LAGY_CA3	2.73 (0.37)	2.69 (0.40)	2.78 (0.37)	0.00312	0.559	0.00246	0.65 (0.49-0.86)	0.93 (0.73-1.19)	0.73 (0.60-0.90)
LAGY_CF	98.01 (0.70)	98.09 (0.77)	97.84 (0.87)	0.33	0.057	0.00319	1.15 (0.87-1.52)	0.79 (0.62-1.01)	1.37 (1.11-1.69)
LAGY_CS	97.71 (0.84)	97.82 (0.98)	97.71 (0.95)	0.971	0.325	0.401	1.01 (0.76-1.33)	0.89 (0.69-1.13)	1.09 (0.89-1.33)
LAGY_A2SF	97.93 (0.70)	97.99 (0.84)	97.71 (0.94)	0.442	0.0271	0.00362	1.12 (0.84-1.48)	0.76 (0.59-0.97)	1.37 (1.11-1.69)
LAGY_A2B	62.52 (8.02)	63.20 (7.26)	61.44 (6.22)	0.000162	0.213	2.65e-05	1.78 (1.32-2.41)	1.18 (0.91-1.54)	1.63 (1.30-2.04)
LAGY_A2FB	63.84 (8.14)	64.60 (7.55)	62.87 (6.43)	0.000176	0.159	5.77e-05	1.78 (1.32-2.40)	1.21 (0.93-1.57)	1.59 (1.27-1.99)
LAGY_A2SB	61.62 (8.10)	62.20 (7.40)	60.51 (6.23)	0.00016	0.23	3.8e-05	1.79 (1.32-2.42)	1.17 (0.90-1.53)	1.61 (1.28-2.02)
LAGY_A2FSB	62.97 (8.22)	63.62 (7.67)	61.96 (6.42)	0.000164	0.171	7.37e-05	1.79 (1.32-2.42)	1.20 (0.92-1.57)	1.58 (1.26-1.98)
LAGY_A2GS	87.37 (2.71)	87.71 (3.33)	87.36 (3.08)	0.606	0.132	0.557	0.93 (0.69-1.24)	0.82 (0.64-1.06)	1.06 (0.87-1.30)
LAGY_A2FGS	88.13 (2.58)	88.39 (3.22)	88.17 (2.90)	0.433	0.146	0.876	0.89 (0.67-1.19)	0.83 (0.65-1.07)	1.02 (0.83-1.24)
LSL_CG	91.59 (3.30)	91.47 (3.27)	91.65 (2.86)	0.000349	0.0158	0.118	0.56 (0.41-0.77)	0.71 (0.54-0.94)	0.85 (0.69-1.04)
LSL_CS	84.48 (5.15)	84.24 (4.93)	84.99 (4.24)	5.93e-05	0.0693	0.00313	0.52 (0.37-0.71)	0.78 (0.59-1.02)	0.73 (0.59-0.90)
LSL_A2F0B	47.32 (9.50)	46.28 (7.80)	45.81 (7.10)	0.00685	0.339	0.0342	1.51 (1.12-2.03)	1.14 (0.87-1.48)	1.27 (1.02-1.57)
LSL_A2F0SB	37.44 (7.82)	36.50 (7.26)	36.51 (6.36)	0.0842	0.448	0.243	1.28 (0.97-1.70)	1.10 (0.86-1.42)	1.13 (0.92-1.40)
LSL_A2F0G	83.37 (5.41)	83.23 (4.90)	83.86 (4.23)	5.68e-05	0.0375	0.00661	0.51 (0.37-0.71)	0.75 (0.57-0.98)	0.75 (0.61-0.92)
LSL_A2F0S0G	22.75 (2.49)	22.97 (2.36)	22.39 (2.01)	0.22	0.00595	0.00566	0.84 (0.63-1.11)	0.70 (0.54-0.90)	1.32 (1.08-1.61)
LSL_A2F0SG	94.35 (1.81)	94.39 (1.46)	94.60 (1.32)	0.000225	0.127	0.00288	0.56 (0.41-0.76)	0.81 (0.63-1.06)	0.72 (0.58-0.89)
LSL_A2F0S	45.65 (3.55)	45.64 (3.11)	46.16 (2.75)	5.94e-05	0.131	0.00104	0.52 (0.37-0.71)	0.81 (0.62-1.06)	0.70 (0.56-0.87)
LSL_A2F0GS	54.98 (1.02)	54.95 (0.89)	55.09 (0.87)	0.00507	0.572	0.00412	0.66 (0.50-0.88)	0.93 (0.73-1.19)	0.74 (0.60-0.91)
HYT_NS	264.91 (19.29)	260.34 (17.28)	266.88 (16.39)	0.0156	0.773	0.000103	0.72 (0.55-0.94)	1.04 (0.82-1.31)	0.67 (0.55-0.82)
HYT_NGal	391.15 (7.66)	390.76 (6.67)	390.67 (6.20)	0.97	0.762	0.989	0.99 (0.76-1.30)	1.04 (0.82-1.31)	1.00 (0.82-1.21)
HYT_NGalNAc	458.78 (3.34)	457.13 (4.01)	457.24 (3.75)	9.58e-05	0.000192	0.933	0.56 (0.42-0.75)	0.62 (0.48-0.80)	0.99 (0.82-1.20)
HYT_SperG	67.82 (5.63)	66.69 (5.17)	68.35 (4.74)	0.0373	0.921	0.000763	0.75 (0.57-0.98)	1.01 (0.80-1.28)	0.71 (0.58-0.87)
HYT_GalperGalNAc	85.30 (1.75)	85.47 (1.67)	85.44 (1.55)	0.149	0.0846	0.969	1.22 (0.93-1.60)	1.23 (0.97-1.56)	1.00 (0.82-1.21)
HYT_GalNAcbiggerthanG	55.40 (5.01)	54.72 (4.94)	54.68 (4.60)	0.0492	0.0217	0.748	0.76 (0.58-1.00)	0.75 (0.59-0.96)	1.03 (0.85-1.25)
HYT_SbiggerthanG	1.31 (0.40)	1.22 (0.37)	1.36 (0.39)	0.0224	0.6	6.94e-05	0.74 (0.57-0.96)	1.07 (0.84-1.36)	0.65 (0.53-0.80)

## Sheet: S6
Supplementary table 6: Associations of IgA glycopeptides with disease location in CD patients. Mean values and SD are displayed per group before age and sex correction. The associations are determined on scaled data with a logistic regression. Odds ratios (OR) are calculated on scaled data and are displayed with their confidence interval (CI) at 95% and are representative of a 1 standard deviatio…
Association of IgA glycopeptides with disease location (CD)
Glycans / derived traits	mean of relative intensity (SD) %			p values (corrected for age and sex)			Odds ratios (CI) (corrected for age and sex)				Bonferroni method
	L1	L2	L3L4	L1vsL2	L1vsL3L4	L2vsL3L4	L1vsL2	L1vsL3L4	L2vsL3L4		p value significance	0.05
TPL_H4N5F1S0	1.04 (0.46)	1.13 (0.45)	1.17 (0.51)	0.296	0.0744	0.455	1.22 (0.84-1.76)	1.46 (0.96-2.21)	1.17 (0.78-1.75)		Bonferroni correction factor (3tests*45derived traits)	135
TPL_H5N5F1S0	8.11 (2.07)	8.36 (2.08)	8.92 (1.99)	0.459	0.0432	0.187	1.15 (0.79-1.67)	1.53 (1.01-2.32)	1.32 (0.87-1.98)		corrected significance threshold	0.00037037
TPL_H5N4F1S1	31.43 (6.57)	32.15 (5.38)	31.33 (6.05)	0.504	0.557	0.674	1.13 (0.79-1.62)	1.13 (0.75-1.71)	0.92 (0.62-1.36)		Significant derived traits	0
TPL_H4N5F1S1	3.56 (1.25)	3.83 (1.35)	3.93 (1.32)	0.191	0.0668	0.475	1.28 (0.88-1.87)	1.47 (0.97-2.22)	1.16 (0.77-1.73)		Significant derived traits + direct traits	0
TPL_H5N5F1S1	37.74 (5.89)	37.50 (4.72)	38.09 (5.51)	0.846	0.758	0.733	0.97 (0.67-1.38)	0.94 (0.62-1.41)	1.07 (0.72-1.58)
TPL_H5N4F1S2	10.37 (2.39)	10.33 (2.62)	9.82 (2.38)	0.982	0.302	0.255	1.00 (0.68-1.45)	0.81 (0.53-1.21)	0.79 (0.53-1.19)
TPL_H6N5F1S1	1.21 (0.29)	1.18 (0.24)	1.24 (0.30)	0.553	0.955	0.546	0.90 (0.63-1.28)	0.99 (0.66-1.49)	1.13 (0.76-1.70)
TPL_H5N5F1S2	5.38 (1.41)	5.31 (1.28)	5.29 (1.36)	0.866	0.454	0.718	0.97 (0.68-1.38)	0.86 (0.58-1.28)	0.93 (0.63-1.38)
LAGCa_H5N4F1S1	3.87 (1.13)	4.25 (1.12)	4.25 (1.02)	0.0744	0.043	0.958	1.40 (0.97-2.02)	1.52 (1.01-2.28)	0.99 (0.67-1.46)
LAGCa_H5N4F1S2	40.05 (8.68)	39.61 (7.63)	38.31 (7.20)	0.703	0.396	0.448	0.93 (0.63-1.36)	0.83 (0.55-1.27)	0.85 (0.56-1.29)
LAGCa_H5N5F1S1	8.04 (2.41)	8.46 (2.26)	8.90 (2.28)	0.297	0.0691	0.264	1.23 (0.83-1.83)	1.48 (0.97-2.26)	1.26 (0.84-1.91)
LAGCa_H5N5F1S2	46.91 (7.78)	47.25 (6.60)	48.00 (6.21)	0.69	0.569	0.601	1.08 (0.74-1.57)	1.13 (0.75-1.69)	1.11 (0.75-1.66)
LAGCb_H5N4F1S1	4.87 (1.19)	5.15 (1.08)	5.13 (1.14)	0.208	0.0991	0.984	1.26 (0.88-1.81)	1.40 (0.94-2.10)	1.00 (0.68-1.46)
LAGCb_H5N4F1S2	37.18 (7.72)	36.68 (6.79)	35.33 (6.39)	0.658	0.286	0.348	0.92 (0.63-1.34)	0.80 (0.52-1.21)	0.82 (0.54-1.24)
LAGCb_H5N5F1S1	8.38 (2.46)	8.97 (2.39)	9.61 (2.53)	0.14	0.016	0.235	1.34 (0.91-1.99)	1.72 (1.11-2.67)	1.29 (0.85-1.96)
LAGCb_H5N5F1S2	45.08 (7.52)	45.83 (6.08)	46.63 (5.65)	0.409	0.345	0.549	1.17 (0.81-1.70)	1.22 (0.81-1.83)	1.13 (0.76-1.68)
LAGCb_H6N5F1S2	2.97 (0.51)	2.95 (0.68)	2.97 (0.58)	0.838	0.938	0.685	0.96 (0.68-1.37)	0.98 (0.67-1.45)	1.08 (0.73-1.61)
LAGY_H5N4F0S1	1.84 (0.68)	1.93 (0.89)	1.99 (0.78)	0.534	0.373	0.807	1.12 (0.78-1.62)	1.20 (0.81-1.77)	0.95 (0.62-1.45)
LAGY_H5N5F1S0	1.95 (0.73)	2.17 (0.94)	2.35 (0.99)	0.157	0.0323	0.559	1.31 (0.90-1.90)	1.59 (1.04-2.44)	1.13 (0.75-1.70)
LAGY_H5N4F1S1	3.19 (0.80)	3.25 (0.88)	3.16 (0.85)	0.774	0.7	0.7	1.05 (0.74-1.50)	1.08 (0.72-1.63)	0.93 (0.63-1.37)
LAGY_H5N4F1S2	30.93 (7.23)	30.05 (6.70)	28.62 (6.49)	0.413	0.199	0.424	0.85 (0.59-1.25)	0.76 (0.49-1.16)	0.85 (0.56-1.27)
LAGY_H5N5F1S1	13.24 (3.04)	14.67 (3.79)	15.77 (3.85)	0.0165	0.00121	0.308	1.66 (1.10-2.52)	2.19 (1.36-3.52)	1.24 (0.82-1.87)
LAGY_H5N5F1S2	44.15 (6.63)	44.02 (6.74)	45.18 (4.87)	0.963	0.428	0.279	0.99 (0.69-1.43)	1.18 (0.79-1.77)	1.25 (0.83-1.88)
LAGY_H6N5F1S2	2.77 (0.39)	2.68 (0.39)	2.58 (0.43)	0.18	0.0191	0.271	0.78 (0.55-1.12)	0.60 (0.39-0.92)	0.80 (0.54-1.19)
LSL_H3N5F0S0	7.81 (2.80)	8.51 (2.99)	9.20 (3.25)	0.143	0.0107	0.314	1.32 (0.91-1.93)	1.75 (1.14-2.68)	1.23 (0.82-1.83)
LSL_H4N5F0S0	6.79 (1.87)	7.10 (1.79)	7.56 (1.57)	0.306	0.0204	0.164	1.22 (0.83-1.79)	1.67 (1.08-2.57)	1.34 (0.89-2.04)
LSL_H5N4F0S1	47.00 (7.04)	46.45 (6.57)	44.88 (6.54)	0.558	0.172	0.345	0.89 (0.62-1.30)	0.74 (0.49-1.14)	0.82 (0.54-1.24)
LSL_H4N5F0S1	8.94 (2.19)	9.42 (1.96)	9.44 (1.70)	0.124	0.156	0.887	1.36 (0.92-2.02)	1.35 (0.89-2.04)	1.03 (0.69-1.53)
LSL_H5N5F0S1	21.32 (4.81)	20.99 (4.39)	21.51 (4.79)	0.733	0.758	0.745	0.94 (0.66-1.34)	0.94 (0.63-1.40)	1.07 (0.72-1.58)
LSL_H5N4F0S2	7.30 (1.72)	7.06 (1.64)	6.57 (1.46)	0.381	0.0152	0.0797	0.84 (0.56-1.24)	0.58 (0.37-0.90)	0.69 (0.45-1.05)
HYT_H3N3F0S3	2.64 (0.72)	2.58 (0.68)	2.50 (0.52)	0.463	0.281	0.653	0.87 (0.61-1.25)	0.80 (0.54-1.20)	0.91 (0.62-1.35)
HYT_H3N3F0S4	0.35 (0.12)	0.39 (0.14)	0.34 (0.10)	0.0844	0.979	0.0465	1.38 (0.96-1.99)	0.99 (0.67-1.47)	0.65 (0.43-0.99)
HYT_H3N4F0S2	2.45 (0.56)	2.27 (0.56)	2.31 (0.62)	0.0645	0.157	0.621	0.71 (0.49-1.02)	0.75 (0.50-1.12)	1.10 (0.75-1.62)
HYT_H3N4F0S3	4.11 (1.32)	3.73 (1.30)	3.62 (1.11)	0.0756	0.0498	0.988	0.72 (0.50-1.03)	0.65 (0.42-1.00)	1.00 (0.67-1.48)
HYT_H3N4F0S4	0.29 (0.13)	0.28 (0.12)	0.25 (0.11)	0.408	0.165	0.529	0.86 (0.60-1.23)	0.73 (0.47-1.14)	0.88 (0.58-1.32)
HYT_H3N5F0S1	1.50 (0.40)	1.38 (0.42)	1.36 (0.40)	0.0741	0.0546	0.908	0.72 (0.50-1.03)	0.68 (0.46-1.01)	1.02 (0.69-1.51)
HYT_H3N5F0S2	4.62 (1.16)	4.17 (1.25)	4.20 (1.17)	0.037	0.0654	0.669	0.67 (0.47-0.98)	0.68 (0.45-1.02)	1.09 (0.74-1.61)
HYT_H3N5F0S3	3.78 (1.33)	3.49 (1.55)	3.38 (1.41)	0.24	0.146	0.958	0.81 (0.56-1.15)	0.73 (0.48-1.11)	1.01 (0.68-1.50)
HYT_H3N6F0S1	0.58 (0.15)	0.55 (0.17)	0.53 (0.13)	0.33	0.0974	0.529	0.84 (0.59-1.20)	0.72 (0.48-1.06)	0.88 (0.59-1.31)
HYT_H4N4F0S1	4.74 (1.82)	5.03 (2.00)	4.97 (1.77)	0.351	0.484	0.739	1.18 (0.83-1.68)	1.15 (0.78-1.70)	0.94 (0.63-1.39)
HYT_H4N4F0S2	8.96 (1.70)	9.38 (1.77)	9.56 (1.81)	0.149	0.0895	0.824	1.30 (0.91-1.85)	1.43 (0.95-2.15)	1.05 (0.71-1.55)
HYT_H4N4F0S3	9.23 (0.85)	9.38 (1.00)	9.40 (0.84)	0.36	0.283	0.954	1.18 (0.83-1.67)	1.24 (0.84-1.83)	1.01 (0.69-1.48)
HYT_H4N4F0S4	7.69 (1.91)	7.86 (2.11)	7.58 (1.59)	0.682	0.774	0.564	1.08 (0.76-1.53)	0.94 (0.64-1.39)	0.89 (0.61-1.31)
HYT_H4N4F0S5	0.52 (0.18)	0.56 (0.19)	0.50 (0.14)	0.34	0.748	0.219	1.19 (0.83-1.69)	0.94 (0.63-1.39)	0.78 (0.52-1.16)
HYT_H4N5F0S1	6.54 (2.29)	6.81 (2.58)	6.76 (1.83)	0.475	0.673	0.671	1.14 (0.80-1.62)	1.09 (0.73-1.61)	0.92 (0.62-1.36)
HYT_H4N5F0S2	10.34 (1.59)	10.36 (1.63)	10.49 (1.34)	0.863	0.769	0.924	1.03 (0.72-1.47)	1.06 (0.71-1.58)	1.02 (0.69-1.51)
HYT_H4N5F0S3	11.69 (0.93)	11.60 (1.03)	11.68 (1.14)	0.61	0.824	0.679	0.91 (0.64-1.29)	0.96 (0.65-1.41)	1.09 (0.73-1.61)
HYT_H4N5F0S4	7.89 (2.17)	7.92 (2.37)	7.65 (2.16)	0.995	0.586	0.713	1.00 (0.70-1.42)	0.90 (0.61-1.33)	0.93 (0.63-1.38)
HYT_H4N6F0S2	0.69 (0.18)	0.68 (0.16)	0.67 (0.16)	0.726	0.341	0.495	0.94 (0.66-1.33)	0.83 (0.56-1.22)	0.87 (0.59-1.29)
HYT_H4N6F0S3	0.56 (0.17)	0.55 (0.18)	0.51 (0.17)	0.592	0.148	0.426	0.91 (0.64-1.29)	0.75 (0.50-1.11)	0.85 (0.57-1.27)
HYT_H5N5F0S1	0.98 (0.39)	1.04 (0.47)	1.07 (0.44)	0.427	0.212	0.876	1.15 (0.81-1.64)	1.29 (0.87-1.92)	1.03 (0.70-1.52)
HYT_H5N5F0S2	2.80 (0.90)	3.06 (0.97)	3.05 (0.85)	0.0881	0.11	0.679	1.37 (0.95-1.97)	1.39 (0.93-2.07)	0.92 (0.62-1.36)
HYT_H5N5F0S3	3.16 (0.59)	3.41 (0.69)	3.46 (0.69)	0.0198	0.0199	0.922	1.56 (1.07-2.28)	1.66 (1.08-2.55)	0.98 (0.66-1.45)
HYT_H5N5F0S4	2.53 (0.51)	2.77 (0.70)	2.73 (0.59)	0.0266	0.0741	0.552	1.52 (1.05-2.21)	1.44 (0.97-2.14)	0.89 (0.60-1.31)
HYT_H5N6F0S3	0.23 (0.07)	0.24 (0.07)	0.23 (0.07)	0.184	0.855	0.255	1.27 (0.89-1.80)	1.04 (0.71-1.51)	0.79 (0.53-1.18)
TPL_CA2	98.79 (0.29)	98.82 (0.24)	98.76 (0.30)	0.523	0.903	0.566	1.12 (0.78-1.61)	1.03 (0.68-1.55)	0.89 (0.59-1.33)
TPL_CA3	1.21 (0.29)	1.18 (0.24)	1.24 (0.30)	0.553	0.955	0.546	0.90 (0.63-1.28)	0.99 (0.66-1.49)	1.13 (0.76-1.70)
TPL_CB	56.56 (8.40)	56.28 (6.84)	57.66 (7.39)	0.855	0.782	0.421	0.97 (0.67-1.39)	1.06 (0.71-1.59)	1.18 (0.79-1.76)
TPL_CS	90.74 (2.52)	90.54 (2.40)	89.67 (2.55)	0.666	0.0293	0.075	0.92 (0.63-1.34)	0.63 (0.41-0.95)	0.68 (0.45-1.04)
TPL_A2FB	57.29 (8.60)	56.97 (6.97)	58.40 (7.58)	0.833	0.794	0.415	0.96 (0.67-1.38)	1.06 (0.70-1.58)	1.18 (0.79-1.76)
TPL_A2FSB	52.79 (8.66)	52.44 (7.00)	53.67 (7.76)	0.838	0.966	0.527	0.96 (0.67-1.38)	1.01 (0.67-1.52)	1.14 (0.77-1.69)
TPL_A2FG	97.65 (0.85)	97.49 (0.86)	97.38 (0.94)	0.302	0.0561	0.267	0.82 (0.57-1.19)	0.67 (0.44-1.01)	0.79 (0.53-1.19)
TPL_A2FS0G	94.12 (1.86)	93.72 (1.86)	94.22 (1.95)	0.23	0.735	0.346	0.80 (0.56-1.15)	0.93 (0.61-1.41)	1.22 (0.81-1.83)
TPL_A2FSG	97.99 (0.74)	97.82 (0.82)	97.75 (0.80)	0.183	0.0542	0.455	0.77 (0.53-1.13)	0.67 (0.44-1.01)	0.86 (0.57-1.28)
TPL_A2FS	53.41 (2.53)	53.09 (2.80)	52.50 (2.58)	0.523	0.0633	0.22	0.88 (0.61-1.29)	0.68 (0.45-1.02)	0.77 (0.51-1.17)
TPL_A2GS	54.73 (2.30)	54.49 (2.56)	53.91 (2.43)	0.61	0.0779	0.215	0.91 (0.62-1.32)	0.69 (0.46-1.04)	0.77 (0.51-1.16)
LAGCa_A2FSB	55.29 (8.52)	55.92 (7.79)	57.30 (7.53)	0.563	0.302	0.42	1.12 (0.76-1.64)	1.25 (0.82-1.89)	1.19 (0.78-1.79)
LAGCa_A2FGS	94.09 (1.65)	93.66 (1.68)	93.59 (1.46)	0.177	0.113	0.745	0.77 (0.52-1.13)	0.71 (0.47-1.08)	0.94 (0.62-1.40)
LAGCb_CA2	97.02 (0.52)	97.05 (0.72)	97.01 (0.62)	0.803	0.994	0.62	1.05 (0.73-1.49)	1.00 (0.68-1.47)	0.91 (0.61-1.34)
LAGCb_CA3	2.97 (0.51)	2.95 (0.68)	2.97 (0.58)	0.838	0.938	0.685	0.96 (0.68-1.37)	0.98 (0.67-1.45)	1.08 (0.73-1.61)
LAGCb_CB	54.03 (8.18)	54.85 (7.35)	56.27 (6.99)	0.453	0.205	0.371	1.16 (0.79-1.70)	1.31 (0.86-2.00)	1.21 (0.80-1.82)
LAGCb_A2FSB	55.71 (8.35)	56.54 (7.40)	58.02 (7.11)	0.456	0.2	0.35	1.16 (0.79-1.70)	1.32 (0.86-2.01)	1.22 (0.81-1.83)
LAGCb_A2FGS	93.05 (1.76)	92.68 (1.70)	92.47 (1.64)	0.288	0.0867	0.417	0.82 (0.56-1.19)	0.70 (0.46-1.05)	0.85 (0.57-1.27)
LAGY_CA2	97.22 (0.40)	97.31 (0.39)	97.41 (0.44)	0.2	0.0187	0.242	1.26 (0.88-1.81)	1.67 (1.09-2.55)	1.27 (0.85-1.89)
LAGY_CA3	2.77 (0.39)	2.68 (0.39)	2.58 (0.43)	0.18	0.0191	0.271	0.78 (0.55-1.12)	0.60 (0.39-0.92)	0.80 (0.54-1.19)
LAGY_CF	98.13 (0.74)	98.09 (0.86)	98.04 (0.75)	0.787	0.599	0.84	0.95 (0.66-1.37)	0.90 (0.61-1.33)	1.04 (0.69-1.59)
LAGY_CS	98.03 (0.81)	97.79 (1.04)	97.57 (1.09)	0.156	0.026	0.513	0.76 (0.53-1.11)	0.61 (0.40-0.94)	0.87 (0.58-1.31)
LAGY_A2SF	98.02 (0.81)	97.98 (0.93)	97.93 (0.81)	0.81	0.627	0.831	0.96 (0.67-1.38)	0.91 (0.61-1.34)	1.05 (0.69-1.59)
LAGY_A2B	62.48 (7.26)	63.32 (7.06)	64.92 (6.88)	0.427	0.18	0.333	1.17 (0.80-1.71)	1.34 (0.87-2.06)	1.23 (0.81-1.85)
LAGY_A2FB	63.78 (7.57)	64.84 (7.32)	66.35 (7.14)	0.346	0.183	0.414	1.20 (0.82-1.76)	1.34 (0.87-2.06)	1.19 (0.79-1.79)
LAGY_A2SB	61.27 (7.64)	62.40 (7.06)	64.05 (6.85)	0.305	0.103	0.298	1.22 (0.83-1.79)	1.43 (0.93-2.20)	1.25 (0.82-1.88)
LAGY_A2FSB	62.59 (7.96)	63.94 (7.27)	65.51 (7.10)	0.238	0.105	0.376	1.26 (0.86-1.85)	1.43 (0.93-2.19)	1.20 (0.80-1.81)
LAGY_A2GS	88.55 (2.86)	87.70 (3.33)	86.54 (3.73)	0.147	0.00597	0.194	0.75 (0.51-1.11)	0.53 (0.33-0.83)	0.76 (0.50-1.15)
LAGY_A2FGS	89.26 (2.71)	88.29 (3.32)	87.31 (3.53)	0.0857	0.00482	0.274	0.71 (0.48-1.05)	0.52 (0.33-0.82)	0.80 (0.53-1.20)
LSL_CG	92.04 (3.20)	91.33 (3.28)	90.73 (3.39)	0.19	0.0282	0.539	0.78 (0.54-1.13)	0.62 (0.41-0.95)	0.88 (0.59-1.32)
LSL_CS	85.13 (4.88)	84.16 (4.92)	82.83 (4.95)	0.23	0.0112	0.212	0.79 (0.54-1.16)	0.57 (0.37-0.88)	0.77 (0.51-1.16)
LSL_A2F0B	45.37 (7.99)	46.24 (7.50)	48.36 (7.20)	0.427	0.0633	0.195	1.17 (0.80-1.71)	1.51 (0.98-2.33)	1.32 (0.87-2.01)
LSL_A2F0SB	36.10 (7.36)	36.37 (6.66)	37.97 (7.22)	0.723	0.328	0.36	1.07 (0.73-1.56)	1.23 (0.81-1.87)	1.21 (0.80-1.82)
LSL_A2F0G	84.06 (4.97)	83.10 (4.86)	82.01 (4.82)	0.227	0.0205	0.299	0.79 (0.54-1.16)	0.60 (0.39-0.93)	0.81 (0.54-1.21)
LSL_A2F0S0G	23.33 (2.14)	22.73 (2.21)	22.88 (2.78)	0.12	0.211	0.633	0.75 (0.53-1.08)	0.78 (0.53-1.15)	1.10 (0.75-1.62)
LSL_A2F0SG	94.60 (1.58)	94.31 (1.43)	94.17 (1.31)	0.181	0.0984	0.632	0.77 (0.52-1.13)	0.70 (0.46-1.07)	0.91 (0.61-1.35)
LSL_A2F0S	46.20 (3.15)	45.63 (3.12)	44.68 (3.00)	0.264	0.00819	0.131	0.80 (0.55-1.18)	0.55 (0.36-0.86)	0.73 (0.48-1.10)
LSL_A2F0GS	55.10 (0.83)	54.98 (0.91)	54.64 (0.88)	0.434	0.01	0.0494	0.86 (0.59-1.25)	0.56 (0.36-0.87)	0.65 (0.42-1.00)
HYT_NS	260.94 (16.75)	260.65 (18.89)	259.23 (14.73)	0.861	0.63	0.875	0.97 (0.68-1.38)	0.91 (0.61-1.34)	0.97 (0.66-1.43)
HYT_NGal	388.94 (6.67)	391.45 (6.89)	392.12 (6.17)	0.0309	0.0115	0.896	1.51 (1.04-2.19)	1.76 (1.13-2.72)	1.03 (0.69-1.52)
HYT_NGalNAc	457.28 (4.24)	456.77 (3.91)	457.23 (3.87)	0.515	0.816	0.584	0.89 (0.63-1.27)	0.96 (0.65-1.40)	1.11 (0.76-1.64)
HYT_SperG	67.16 (5.12)	66.59 (5.51)	66.24 (4.58)	0.47	0.381	0.998	0.88 (0.62-1.25)	0.84 (0.56-1.25)	1.00 (0.68-1.48)
HYT_GalperGalNAc	85.09 (1.52)	85.64 (1.77)	85.75 (1.67)	0.0636	0.0306	0.948	1.41 (0.98-2.04)	1.59 (1.04-2.42)	1.01 (0.68-1.50)
HYT_GalNAcbiggerthanG	55.63 (4.17)	54.14 (5.15)	54.33 (5.47)	0.0743	0.164	0.618	0.72 (0.50-1.03)	0.75 (0.51-1.12)	1.10 (0.75-1.63)
HYT_SbiggerthanG	1.21 (0.39)	1.26 (0.38)	1.14 (0.28)	0.479	0.498	0.135	1.14 (0.80-1.62)	0.87 (0.57-1.31)	0.73 (0.48-1.10)

## Sheet: S7
Supplementary table 7: Associations of IgA glycopeptides with behavior of the disease in CD patients. Mean values and SD are displayed per group before age and sex correction. The associations are determined on scaled data with a logistic regression. Odds ratios (OR) are calculated on scaled data and are displayed with their confidence interval (CI) at 95% and are representative of a 1 standard d…
Association of IgA glycopeptides with disease behavior (CD)
Glycans / derived traits	mean of relative intensity (SD) %			p values (corrected for age and sex)			Odds ratios (CI) (corrected for age and sex)				Bonferroni method
	B1	B2	B3	B1vsB2	B1vsB3	B2vsB3	B1vsB2	B1vsB3	B2vsB3		p value significance	0.05
TPL_H4N5F1S0	1.05 (0.43)	1.19 (0.52)	1.11 (0.48)	0.0487	0.998	0.191	1.43 (1.00-2.03)	1.00 (0.64-1.57)	0.70 (0.41-1.19)		Bonferroni correction factor (3tests*45derived traits)	135
TPL_H5N5F1S0	8.08 (2.03)	8.68 (1.95)	8.86 (2.30)	0.11	0.197	0.926	1.33 (0.94-1.89)	1.36 (0.85-2.16)	1.03 (0.60-1.75)		corrected significance threshold	0.00037037
TPL_H5N4F1S1	32.30 (5.93)	31.19 (5.93)	31.38 (7.51)	0.444	0.487	0.807	0.87 (0.61-1.24)	0.84 (0.52-1.37)	0.94 (0.56-1.57)		Significant derived traits	0
TPL_H4N5F1S1	3.69 (1.28)	3.89 (1.40)	3.65 (1.13)	0.391	0.515	0.137	1.16 (0.82-1.64)	0.85 (0.53-1.37)	0.65 (0.37-1.15)		Significant derived traits + direct traits	0
TPL_H5N5F1S1	37.19 (5.51)	38.32 (5.40)	37.99 (5.85)	0.342	0.53	0.864	1.19 (0.83-1.69)	1.17 (0.72-1.89)	1.05 (0.62-1.76)
TPL_H5N4F1S2	10.54 (2.55)	9.88 (2.34)	9.85 (2.54)	0.101	0.372	0.918	0.74 (0.51-1.06)	0.79 (0.48-1.32)	1.03 (0.61-1.74)
TPL_H6N5F1S1	1.22 (0.29)	1.18 (0.26)	1.23 (0.29)	0.228	0.584	0.116	0.80 (0.56-1.15)	1.14 (0.72-1.79)	1.55 (0.90-2.67)
TPL_H5N5F1S2	5.35 (1.36)	5.28 (1.27)	5.27 (1.61)	0.456	0.973	0.728	0.88 (0.62-1.24)	0.99 (0.63-1.56)	1.09 (0.67-1.77)
LAGCa_H5N4F1S1	4.19 (1.03)	3.82 (1.10)	4.48 (1.29)	0.0606	0.259	0.0504	0.71 (0.50-1.02)	1.28 (0.83-1.98)	1.70 (1.00-2.89)
LAGCa_H5N4F1S2	40.51 (7.87)	38.21 (7.39)	38.81 (9.27)	0.116	0.617	0.704	0.74 (0.51-1.08)	0.88 (0.52-1.47)	1.11 (0.65-1.89)
LAGCa_H5N5F1S1	8.22 (2.27)	8.56 (2.28)	8.76 (2.63)	0.3	0.517	0.845	1.21 (0.85-1.72)	1.17 (0.73-1.89)	1.06 (0.61-1.82)
LAGCa_H5N5F1S2	46.64 (6.83)	48.33 (6.97)	47.15 (7.80)	0.26	0.933	0.372	1.23 (0.86-1.76)	0.98 (0.61-1.58)	0.79 (0.47-1.33)
LAGCb_H5N4F1S1	5.08 (1.10)	4.86 (1.21)	5.35 (1.19)	0.353	0.376	0.145	0.85 (0.60-1.20)	1.22 (0.79-1.89)	1.48 (0.87-2.50)
LAGCb_H5N4F1S2	37.46 (6.90)	35.50 (6.73)	35.82 (8.33)	0.125	0.526	0.83	0.75 (0.52-1.08)	0.85 (0.51-1.42)	1.06 (0.63-1.80)
LAGCb_H5N5F1S1	8.62 (2.35)	9.19 (2.46)	9.38 (2.93)	0.184	0.355	0.749	1.27 (0.89-1.82)	1.25 (0.78-2.02)	1.09 (0.64-1.86)
LAGCb_H5N5F1S2	45.16 (6.54)	46.71 (6.44)	45.64 (7.17)	0.284	0.972	0.371	1.22 (0.85-1.75)	1.01 (0.63-1.62)	0.79 (0.47-1.33)
LAGCb_H6N5F1S2	2.96 (0.60)	2.90 (0.59)	3.07 (0.64)	0.611	0.361	0.125	0.92 (0.65-1.29)	1.23 (0.79-1.91)	1.49 (0.90-2.47)
LAGY_H5N4F0S1	1.82 (0.70)	2.06 (0.90)	2.03 (0.78)	0.0887	0.155	0.741	1.37 (0.95-1.95)	1.41 (0.88-2.25)	1.10 (0.63-1.90)
LAGY_H5N5F1S0	2.03 (0.84)	2.20 (0.88)	2.41 (1.03)	0.258	0.0304	0.297	1.23 (0.86-1.74)	1.66 (1.05-2.64)	1.32 (0.78-2.23)
LAGY_H5N4F1S1	3.24 (0.82)	3.18 (0.91)	3.22 (0.85)	0.934	0.789	0.97	0.99 (0.70-1.39)	0.94 (0.60-1.47)	0.99 (0.59-1.66)
LAGY_H5N4F1S2	30.91 (6.85)	29.04 (6.50)	29.39 (7.98)	0.129	0.399	0.977	0.75 (0.52-1.09)	0.80 (0.48-1.34)	0.99 (0.58-1.71)
LAGY_H5N5F1S1	13.95 (3.43)	14.67 (3.49)	15.85 (4.57)	0.27	0.0206	0.113	1.23 (0.85-1.78)	1.78 (1.09-2.91)	1.57 (0.90-2.73)
LAGY_H5N5F1S2	44.43 (5.68)	44.38 (6.89)	43.53 (7.01)	0.641	0.293	0.381	0.92 (0.65-1.30)	0.78 (0.50-1.24)	0.79 (0.47-1.33)
LAGY_H6N5F1S2	2.72 (0.42)	2.65 (0.37)	2.64 (0.39)	0.318	0.443	0.819	0.84 (0.59-1.18)	0.84 (0.54-1.31)	1.06 (0.64-1.75)
LSL_H3N5F0S0	8.31 (2.85)	8.53 (3.06)	8.55 (3.59)	0.837	0.805	0.613	1.04 (0.74-1.46)	0.94 (0.58-1.52)	0.88 (0.53-1.45)
LSL_H4N5F0S0	6.96 (1.77)	7.23 (1.67)	7.23 (1.97)	0.42	0.93	0.678	1.16 (0.81-1.65)	1.02 (0.63-1.67)	0.90 (0.54-1.49)
LSL_H5N4F0S1	46.86 (6.77)	45.88 (6.07)	45.38 (8.69)	0.662	0.537	0.842	0.92 (0.64-1.32)	0.85 (0.52-1.41)	0.95 (0.57-1.58)
LSL_H4N5F0S1	9.17 (2.01)	9.37 (1.90)	9.30 (2.19)	0.686	0.831	0.438	1.08 (0.76-1.53)	0.95 (0.59-1.52)	0.81 (0.47-1.38)
LSL_H5N5F0S1	20.73 (4.64)	21.18 (4.34)	22.43 (5.26)	0.791	0.107	0.145	1.05 (0.74-1.48)	1.46 (0.92-2.33)	1.48 (0.87-2.53)
LSL_H5N4F0S2	7.17 (1.63)	6.92 (1.58)	6.70 (1.78)	0.365	0.45	0.873	0.85 (0.59-1.22)	0.82 (0.50-1.36)	0.96 (0.56-1.63)
HYT_H3N3F0S3	2.56 (0.65)	2.64 (0.67)	2.57 (0.59)	0.379	0.941	0.239	1.16 (0.83-1.62)	1.02 (0.64-1.61)	0.72 (0.42-1.24)
HYT_H3N3F0S4	0.37 (0.12)	0.36 (0.12)	0.36 (0.14)	0.99	0.857	0.608	1.00 (0.72-1.40)	0.96 (0.60-1.52)	0.87 (0.51-1.48)
HYT_H3N4F0S2	2.31 (0.55)	2.36 (0.57)	2.41 (0.67)	0.712	0.522	0.73	1.07 (0.76-1.50)	1.16 (0.74-1.83)	1.09 (0.66-1.81)
HYT_H3N4F0S3	3.75 (1.30)	4.03 (1.22)	3.73 (1.19)	0.128	0.715	0.232	1.31 (0.93-1.85)	0.92 (0.58-1.45)	0.74 (0.45-1.22)
HYT_H3N4F0S4	0.28 (0.13)	0.29 (0.12)	0.26 (0.11)	0.268	0.367	0.226	1.21 (0.86-1.71)	0.80 (0.49-1.30)	0.73 (0.44-1.22)
HYT_H3N5F0S1	1.39 (0.40)	1.46 (0.43)	1.46 (0.47)	0.287	0.455	0.815	1.20 (0.86-1.68)	1.19 (0.75-1.88)	1.06 (0.64-1.78)
HYT_H3N5F0S2	4.24 (1.23)	4.53 (1.25)	4.29 (1.10)	0.161	0.939	0.457	1.28 (0.91-1.81)	0.98 (0.63-1.54)	0.83 (0.51-1.36)
HYT_H3N5F0S3	3.47 (1.46)	3.77 (1.42)	3.50 (1.38)	0.198	0.8	0.377	1.25 (0.89-1.77)	0.94 (0.60-1.48)	0.80 (0.49-1.31)
HYT_H3N6F0S1	0.55 (0.15)	0.56 (0.15)	0.57 (0.16)	0.575	0.413	0.401	1.10 (0.79-1.54)	1.20 (0.77-1.86)	1.24 (0.75-2.03)
HYT_H4N4F0S1	5.00 (1.93)	4.80 (2.01)	4.94 (1.80)	0.546	0.879	0.785	0.90 (0.64-1.27)	1.04 (0.66-1.63)	1.07 (0.66-1.75)
HYT_H4N4F0S2	9.35 (1.80)	9.08 (1.72)	9.35 (1.78)	0.275	0.78	0.513	0.83 (0.59-1.16)	1.07 (0.68-1.66)	1.18 (0.72-1.93)
HYT_H4N4F0S3	9.32 (0.95)	9.32 (0.83)	9.31 (0.91)	0.996	0.996	0.627	1.00 (0.72-1.39)	1.00 (0.64-1.57)	0.88 (0.54-1.46)
HYT_H4N4F0S4	7.69 (1.91)	7.71 (1.96)	7.82 (1.95)	0.841	0.852	0.995	1.03 (0.74-1.44)	1.04 (0.67-1.63)	1.00 (0.60-1.65)
HYT_H4N4F0S5	0.53 (0.18)	0.54 (0.19)	0.53 (0.16)	0.748	0.737	0.711	1.06 (0.76-1.48)	0.92 (0.58-1.47)	0.91 (0.54-1.52)
HYT_H4N5F0S1	6.84 (2.36)	6.52 (2.32)	6.64 (2.18)	0.346	0.908	0.621	0.85 (0.60-1.20)	0.97 (0.62-1.54)	1.13 (0.69-1.87)
HYT_H4N5F0S2	10.45 (1.60)	10.25 (1.43)	10.39 (1.52)	0.327	0.978	0.455	0.84 (0.60-1.18)	1.01 (0.64-1.58)	1.21 (0.73-2.02)
HYT_H4N5F0S3	11.62 (1.07)	11.60 (1.03)	11.89 (0.81)	0.787	0.311	0.185	0.95 (0.68-1.34)	1.29 (0.79-2.13)	1.43 (0.84-2.44)
HYT_H4N5F0S4	7.78 (2.26)	7.84 (2.25)	8.10 (2.35)	0.797	0.723	0.689	1.04 (0.75-1.46)	1.08 (0.70-1.68)	1.11 (0.68-1.81)
HYT_H4N6F0S2	0.68 (0.16)	0.65 (0.16)	0.75 (0.19)	0.201	0.0725	0.00837	0.80 (0.57-1.13)	1.51 (0.96-2.36)	2.10 (1.21-3.65)
HYT_H4N6F0S3	0.54 (0.19)	0.54 (0.17)	0.59 (0.18)	0.85	0.341	0.184	1.03 (0.74-1.45)	1.24 (0.80-1.91)	1.42 (0.85-2.36)
HYT_H5N5F0S1	1.07 (0.47)	0.96 (0.42)	1.02 (0.40)	0.12	0.809	0.486	0.75 (0.52-1.08)	0.94 (0.59-1.51)	1.19 (0.73-1.94)
HYT_H5N5F0S2	3.03 (0.93)	2.85 (0.91)	2.97 (0.93)	0.185	0.894	0.569	0.79 (0.56-1.12)	0.97 (0.62-1.53)	1.15 (0.71-1.86)
HYT_H5N5F0S3	3.39 (0.64)	3.21 (0.62)	3.39 (0.79)	0.0565	0.863	0.281	0.71 (0.50-1.01)	1.04 (0.66-1.65)	1.30 (0.80-2.11)
HYT_H5N5F0S4	2.70 (0.57)	2.58 (0.64)	2.75 (0.73)	0.191	0.65	0.281	0.79 (0.56-1.12)	1.11 (0.71-1.73)	1.31 (0.80-2.12)
HYT_H5N6F0S3	0.23 (0.07)	0.23 (0.07)	0.25 (0.09)	0.757	0.383	0.161	0.95 (0.68-1.32)	1.21 (0.79-1.84)	1.43 (0.87-2.36)
TPL_CA2	98.79 (0.29)	98.82 (0.27)	98.78 (0.29)	0.239	0.61	0.125	1.24 (0.87-1.78)	0.89 (0.56-1.40)	0.65 (0.38-1.13)
TPL_CA3	1.22 (0.29)	1.18 (0.26)	1.23 (0.29)	0.228	0.584	0.116	0.80 (0.56-1.15)	1.14 (0.72-1.79)	1.55 (0.90-2.67)
TPL_CB	55.66 (7.65)	57.77 (7.18)	57.45 (9.13)	0.148	0.396	0.963	1.31 (0.91-1.87)	1.25 (0.75-2.09)	1.01 (0.60-1.70)
TPL_CS	90.85 (2.34)	90.00 (2.41)	89.72 (2.99)	0.0392	0.104	0.865	0.69 (0.48-0.98)	0.68 (0.43-1.08)	0.96 (0.57-1.61)
TPL_A2FB	56.36 (7.83)	58.49 (7.35)	58.19 (9.33)	0.158	0.391	0.933	1.30 (0.90-1.86)	1.25 (0.75-2.09)	1.02 (0.61-1.72)
TPL_A2FSB	51.90 (7.91)	53.80 (7.56)	53.56 (9.35)	0.245	0.421	0.886	1.23 (0.87-1.76)	1.23 (0.74-2.03)	1.04 (0.62-1.74)
TPL_A2FG	97.59 (0.86)	97.39 (0.93)	97.57 (0.80)	0.159	0.709	0.135	0.78 (0.55-1.10)	1.09 (0.69-1.73)	1.52 (0.88-2.64)
TPL_A2FS0G	94.07 (1.83)	93.77 (2.01)	94.12 (1.82)	0.194	0.623	0.0917	0.79 (0.56-1.13)	1.12 (0.71-1.76)	1.64 (0.92-2.91)
TPL_A2FSG	97.91 (0.78)	97.79 (0.82)	97.92 (0.71)	0.375	0.611	0.183	0.86 (0.61-1.21)	1.13 (0.71-1.80)	1.45 (0.84-2.50)
TPL_A2FS	53.45 (2.60)	52.66 (2.55)	52.53 (2.84)	0.0608	0.248	0.883	0.71 (0.49-1.02)	0.76 (0.47-1.21)	1.04 (0.62-1.75)
TPL_A2GS	54.80 (2.41)	54.07 (2.33)	53.88 (2.58)	0.0638	0.184	0.923	0.71 (0.50-1.02)	0.72 (0.45-1.17)	0.97 (0.58-1.65)
LAGCa_A2FSB	54.98 (7.99)	57.40 (7.47)	56.41 (9.54)	0.112	0.743	0.534	1.35 (0.93-1.96)	1.09 (0.65-1.81)	0.85 (0.50-1.43)
LAGCa_A2FGS	93.94 (1.52)	93.81 (1.61)	93.30 (1.88)	0.42	0.11	0.336	0.86 (0.61-1.23)	0.68 (0.42-1.09)	0.77 (0.46-1.30)
LAGCb_CA2	97.03 (0.62)	97.10 (0.62)	96.90 (0.71)	0.531	0.332	0.102	1.12 (0.79-1.57)	0.80 (0.52-1.25)	0.65 (0.39-1.09)
LAGCb_CA3	2.96 (0.60)	2.90 (0.59)	3.07 (0.64)	0.611	0.361	0.125	0.92 (0.65-1.29)	1.23 (0.79-1.91)	1.49 (0.90-2.47)
LAGCb_CB	53.98 (7.51)	56.16 (7.18)	55.15 (9.05)	0.126	0.789	0.509	1.34 (0.92-1.94)	1.07 (0.65-1.78)	0.84 (0.50-1.42)
LAGCb_A2FSB	55.66 (7.62)	57.86 (7.32)	56.98 (9.13)	0.13	0.726	0.576	1.33 (0.92-1.93)	1.10 (0.66-1.82)	0.86 (0.51-1.46)
LAGCb_A2FGS	92.92 (1.66)	92.68 (1.68)	92.34 (1.88)	0.219	0.186	0.523	0.80 (0.57-1.14)	0.74 (0.47-1.16)	0.85 (0.50-1.42)
LAGY_CA2	97.28 (0.43)	97.34 (0.38)	97.35 (0.39)	0.311	0.436	0.808	1.20 (0.85-1.69)	1.20 (0.76-1.87)	0.94 (0.57-1.55)
LAGY_CA3	2.72 (0.42)	2.65 (0.37)	2.64 (0.39)	0.318	0.443	0.819	0.84 (0.59-1.18)	0.84 (0.54-1.31)	1.06 (0.64-1.75)
LAGY_CF	98.19 (0.69)	97.96 (0.90)	97.93 (0.82)	0.0973	0.108	0.583	0.74 (0.52-1.06)	0.68 (0.43-1.09)	0.86 (0.50-1.48)
LAGY_CS	97.94 (0.91)	97.74 (1.01)	97.51 (1.15)	0.239	0.0258	0.289	0.81 (0.57-1.15)	0.59 (0.37-0.94)	0.75 (0.45-1.27)
LAGY_A2SF	98.10 (0.74)	97.84 (0.98)	97.81 (0.90)	0.0943	0.104	0.564	0.74 (0.51-1.05)	0.68 (0.43-1.08)	0.85 (0.50-1.47)
LAGY_A2B	62.61 (7.14)	64.22 (6.78)	63.98 (8.25)	0.244	0.518	0.994	1.24 (0.86-1.79)	1.18 (0.71-1.95)	1.00 (0.58-1.72)
LAGY_A2FB	63.88 (7.38)	65.81 (7.09)	65.57 (8.55)	0.163	0.389	0.95	1.30 (0.90-1.88)	1.25 (0.75-2.09)	1.02 (0.59-1.76)
LAGY_A2SB	61.57 (7.39)	63.29 (6.75)	63.01 (8.28)	0.236	0.567	0.95	1.25 (0.87-1.80)	1.16 (0.70-1.93)	0.98 (0.57-1.69)
LAGY_A2FSB	62.85 (7.62)	64.91 (7.02)	64.63 (8.56)	0.151	0.425	0.989	1.31 (0.91-1.90)	1.24 (0.74-2.07)	1.00 (0.58-1.73)
LAGY_A2GS	88.02 (3.20)	87.33 (3.51)	87.09 (3.53)	0.211	0.143	0.639	0.79 (0.55-1.14)	0.69 (0.42-1.13)	0.88 (0.50-1.52)
LAGY_A2FGS	88.74 (3.02)	88.12 (3.27)	87.44 (3.83)	0.241	0.0453	0.306	0.81 (0.56-1.16)	0.62 (0.39-0.99)	0.76 (0.44-1.29)
LSL_CG	91.63 (2.93)	91.23 (3.49)	91.26 (4.14)	0.646	0.946	0.601	0.92 (0.66-1.30)	1.02 (0.63-1.63)	1.14 (0.69-1.88)
LSL_CS	84.48 (4.62)	83.87 (5.04)	83.88 (5.96)	0.576	0.959	0.634	0.91 (0.64-1.28)	1.01 (0.63-1.64)	1.13 (0.69-1.86)
LSL_A2F0B	45.72 (7.69)	46.98 (6.86)	47.65 (9.65)	0.527	0.484	0.878	1.12 (0.78-1.62)	1.20 (0.72-2.01)	1.04 (0.62-1.74)
LSL_A2F0SB	35.89 (7.21)	37.11 (6.46)	38.21 (8.59)	0.554	0.232	0.522	1.11 (0.78-1.60)	1.36 (0.82-2.25)	1.19 (0.70-2.01)
LSL_A2F0G	83.46 (4.58)	82.81 (5.03)	82.99 (5.89)	0.532	0.859	0.495	0.90 (0.63-1.27)	1.04 (0.65-1.69)	1.19 (0.72-1.99)
LSL_A2F0S0G	22.81 (2.46)	23.18 (2.21)	23.24 (2.36)	0.303	0.288	0.511	1.20 (0.85-1.69)	1.30 (0.80-2.09)	1.19 (0.71-2.00)
LSL_A2F0SG	94.46 (1.43)	94.28 (1.43)	94.30 (1.67)	0.63	0.955	0.49	0.92 (0.64-1.30)	1.01 (0.63-1.63)	1.21 (0.71-2.05)
LSL_A2F0S	45.84 (2.96)	45.38 (3.12)	45.26 (3.72)	0.455	0.817	0.738	0.87 (0.62-1.24)	0.94 (0.58-1.54)	1.09 (0.66-1.81)
LSL_A2F0GS	55.04 (0.89)	54.89 (0.87)	54.68 (0.95)	0.341	0.188	0.366	0.84 (0.59-1.20)	0.71 (0.43-1.18)	0.79 (0.47-1.32)
HYT_NS	259.75 (17.38)	260.87 (17.65)	261.28 (16.88)	0.607	0.885	0.907	1.09 (0.78-1.53)	1.03 (0.66-1.62)	0.97 (0.59-1.60)
HYT_NGal	391.36 (6.74)	389.49 (6.56)	391.07 (6.67)	0.0814	0.923	0.305	0.73 (0.51-1.04)	1.02 (0.65-1.62)	1.30 (0.79-2.12)
HYT_NGalNAc	457.12 (4.20)	456.91 (3.62)	457.40 (4.06)	0.689	0.822	0.234	0.93 (0.67-1.30)	1.05 (0.67-1.65)	1.37 (0.82-2.28)
HYT_SperG	66.45 (5.26)	67.06 (5.21)	66.75 (4.89)	0.386	0.986	0.634	1.16 (0.83-1.63)	1.00 (0.63-1.57)	0.89 (0.54-1.46)
HYT_GalperGalNAc	85.58 (1.73)	85.27 (1.58)	85.46 (1.67)	0.273	0.964	0.721	0.82 (0.58-1.17)	0.99 (0.63-1.55)	1.09 (0.67-1.78)
HYT_GalNAcbiggerthanG	54.42 (5.11)	55.21 (4.67)	54.77 (4.92)	0.331	0.948	0.784	1.19 (0.84-1.67)	1.02 (0.65-1.59)	0.93 (0.58-1.51)
HYT_SbiggerthanG	1.21 (0.36)	1.22 (0.36)	1.23 (0.40)	0.604	0.964	0.771	1.09 (0.78-1.53)	0.99 (0.63-1.55)	0.93 (0.56-1.54)

## Sheet: S8
Supplementary table 8: Associations of IgA glycopeptides with disease location in UC patients. Mean values and SD are displayed per group before age and sex correction. The associations are determined on scaled data with a logistic regression. Odds ratios (OR) are calculated on scaled data and are displayed with their confidence interval (CI) at 95% and are representative of a 1 standard deviatio…
Association of IgA glycopeptides with disease location (UC)
Glycans / derived traits	mean of relative intensity (SD) %			p values (corrected for age and sex)	Odds ratios (CI) (corrected for age and sex)		Bonferroni method
	All	E1E2	E3	E1E2 vs E3	E1E2 vs E3		p value significance	0.05
TPL_H4N5F1S0	1.00 (0.38)	0.97 (0.37)	1.05 (0.39)	0.00996	1.47 (1.10-1.96)		Bonferroni correction factor (1test*45derived traits)	45
TPL_H5N5F1S0	7.96 (1.78)	7.82 (1.78)	8.19 (1.76)	0.0176	1.41 (1.06-1.87)		corrected significance threshold	0.00111111
TPL_H5N4F1S1	32.14 (5.41)	32.21 (5.37)	32.01 (5.52)	0.145	0.80 (0.59-1.08)		Significant derived traits	0
TPL_H4N5F1S1	3.49 (1.10)	3.37 (1.05)	3.68 (1.16)	0.00389	1.53 (1.15-2.05)		Significant derived traits + direct traits	0
TPL_H5N5F1S1	38.12 (4.46)	38.20 (4.45)	38.00 (4.48)	0.542	1.09 (0.82-1.45)
TPL_H5N4F1S2	10.41 (2.29)	10.55 (2.36)	10.17 (2.18)	0.0536	0.75 (0.56-1.00)
TPL_H6N5F1S1	1.27 (0.25)	1.29 (0.26)	1.24 (0.22)	0.21	0.83 (0.63-1.11)
TPL_H5N5F1S2	5.42 (1.29)	5.47 (1.31)	5.33 (1.25)	0.821	0.97 (0.73-1.28)
LAGCa_H5N4F1S1	4.15 (1.02)	4.20 (1.10)	4.08 (0.88)	0.289	0.86 (0.66-1.13)
LAGCa_H5N4F1S2	41.76 (6.87)	42.06 (6.67)	41.24 (7.21)	0.0182	0.68 (0.50-0.94)
LAGCa_H5N5F1S1	8.27 (2.18)	8.27 (2.20)	8.28 (2.15)	0.401	1.13 (0.85-1.51)
LAGCa_H5N5F1S2	45.50 (5.91)	45.17 (5.96)	46.05 (5.81)	0.0137	1.48 (1.08-2.02)
LAGCb_H5N4F1S1	5.06 (1.18)	5.08 (1.24)	5.02 (1.08)	0.566	0.92 (0.71-1.21)
LAGCb_H5N4F1S2	38.73 (6.08)	38.93 (5.96)	38.40 (6.30)	0.04	0.72 (0.53-0.99)
LAGCb_H5N5F1S1	8.57 (2.11)	8.59 (2.16)	8.53 (2.04)	0.558	1.09 (0.82-1.45)
LAGCb_H5N5F1S2	44.02 (5.26)	43.69 (5.28)	44.57 (5.21)	0.00885	1.52 (1.11-2.09)
LAGCb_H6N5F1S2	3.19 (0.56)	3.23 (0.59)	3.11 (0.49)	0.0865	0.79 (0.61-1.03)
LAGY_H5N4F0S1	2.11 (0.81)	2.05 (0.77)	2.21 (0.87)	0.0927	1.25 (0.96-1.63)
LAGY_H5N5F1S0	2.22 (0.88)	2.17 (0.87)	2.31 (0.88)	0.134	1.23 (0.94-1.60)
LAGY_H5N4F1S1	3.29 (0.77)	3.31 (0.79)	3.26 (0.75)	0.344	0.88 (0.67-1.15)
LAGY_H5N4F1S2	31.87 (5.91)	32.16 (5.92)	31.37 (5.89)	0.0175	0.68 (0.50-0.94)
LAGY_H5N5F1S1	14.45 (3.35)	14.26 (3.26)	14.77 (3.50)	0.0645	1.30 (0.98-1.71)
LAGY_H5N5F1S2	42.78 (5.09)	42.71 (5.19)	42.89 (4.93)	0.223	1.20 (0.90-1.59)
LAGY_H6N5F1S2	2.78 (0.37)	2.80 (0.39)	2.75 (0.35)	0.149	0.82 (0.63-1.07)
LSL_H3N5F0S0	8.19 (2.58)	8.00 (2.44)	8.49 (2.77)	0.0273	1.38 (1.04-1.83)
LSL_H4N5F0S0	6.57 (1.54)	6.48 (1.53)	6.73 (1.54)	0.0227	1.42 (1.05-1.92)
LSL_H5N4F0S1	46.74 (6.20)	47.12 (6.23)	46.11 (6.15)	0.0119	0.67 (0.49-0.92)
LSL_H4N5F0S1	8.97 (1.84)	8.89 (1.81)	9.10 (1.88)	0.0636	1.32 (0.98-1.77)
LSL_H5N5F0S1	21.73 (3.97)	21.74 (4.11)	21.71 (3.74)	0.533	1.09 (0.83-1.43)
LSL_H5N4F0S2	7.27 (1.64)	7.21 (1.55)	7.38 (1.78)	0.847	1.03 (0.78-1.36)
HYT_H3N3F0S3	2.62 (0.64)	2.61 (0.63)	2.63 (0.67)	0.828	0.97 (0.75-1.26)
HYT_H3N3F0S4	0.39 (0.13)	0.39 (0.13)	0.40 (0.12)	0.727	1.05 (0.80-1.37)
HYT_H3N4F0S2	2.22 (0.54)	2.20 (0.53)	2.24 (0.56)	0.56	1.08 (0.83-1.40)
HYT_H3N4F0S3	3.92 (1.19)	3.89 (1.15)	3.98 (1.26)	0.712	1.05 (0.81-1.37)
HYT_H3N4F0S4	0.30 (0.12)	0.29 (0.11)	0.31 (0.12)	0.28	1.16 (0.89-1.52)
HYT_H3N5F0S1	1.34 (0.40)	1.35 (0.42)	1.31 (0.38)	0.553	0.92 (0.71-1.20)
HYT_H3N5F0S2	4.35 (1.13)	4.36 (1.11)	4.35 (1.17)	0.936	1.01 (0.78-1.31)
HYT_H3N5F0S3	3.74 (1.38)	3.70 (1.34)	3.80 (1.45)	0.687	1.06 (0.81-1.37)
HYT_H3N6F0S1	0.54 (0.14)	0.54 (0.14)	0.52 (0.14)	0.324	0.87 (0.67-1.14)
HYT_H4N4F0S1	4.29 (1.63)	4.27 (1.59)	4.31 (1.69)	0.611	1.07 (0.82-1.40)
HYT_H4N4F0S2	8.81 (1.60)	8.80 (1.56)	8.83 (1.67)	0.656	1.06 (0.82-1.38)
HYT_H4N4F0S3	9.55 (0.86)	9.57 (0.84)	9.50 (0.88)	0.379	0.89 (0.68-1.15)
HYT_H4N4F0S4	8.45 (1.91)	8.46 (1.84)	8.42 (2.04)	0.576	0.93 (0.71-1.21)
HYT_H4N4F0S5	0.63 (0.20)	0.63 (0.19)	0.63 (0.21)	0.559	0.92 (0.70-1.21)
HYT_H4N5F0S1	5.96 (2.08)	5.95 (1.98)	5.98 (2.24)	0.634	1.07 (0.82-1.39)
HYT_H4N5F0S2	9.97 (1.51)	9.99 (1.51)	9.94 (1.53)	0.922	1.01 (0.78-1.32)
HYT_H4N5F0S3	11.87 (0.97)	11.88 (0.95)	11.84 (1.00)	0.626	0.94 (0.72-1.22)
HYT_H4N5F0S4	8.58 (2.17)	8.62 (2.12)	8.51 (2.25)	0.5	0.91 (0.70-1.19)
HYT_H4N6F0S2	0.69 (0.15)	0.70 (0.14)	0.67 (0.16)	0.228	0.85 (0.65-1.11)
HYT_H4N6F0S3	0.60 (0.17)	0.60 (0.16)	0.58 (0.18)	0.184	0.83 (0.64-1.09)
HYT_H5N5F0S1	0.90 (0.35)	0.90 (0.33)	0.91 (0.38)	0.481	1.10 (0.84-1.44)
HYT_H5N5F0S2	2.82 (0.79)	2.82 (0.73)	2.82 (0.88)	0.719	1.05 (0.81-1.37)
HYT_H5N5F0S3	3.40 (0.66)	3.41 (0.66)	3.38 (0.67)	0.885	0.98 (0.76-1.27)
HYT_H5N5F0S4	2.88 (0.62)	2.90 (0.65)	2.85 (0.57)	0.505	0.91 (0.70-1.19)
HYT_H5N6F0S3	0.26 (0.07)	0.26 (0.07)	0.25 (0.07)	0.0615	0.77 (0.59-1.01)
TPL_CA2	98.73 (0.25)	98.71 (0.26)	98.76 (0.22)	0.227	1.19 (0.90-1.59)
TPL_CA3	1.27 (0.25)	1.29 (0.26)	1.24 (0.22)	0.21	0.83 (0.63-1.11)
TPL_CB	56.15 (6.41)	55.96 (6.28)	56.46 (6.66)	0.0562	1.34 (0.99-1.82)
TPL_CS	90.94 (2.14)	91.13 (2.15)	90.62 (2.08)	0.00734	0.67 (0.50-0.90)
TPL_A2FB	56.88 (6.55)	56.70 (6.42)	57.18 (6.79)	0.0638	1.33 (0.98-1.80)
TPL_A2FSB	52.61 (6.65)	52.51 (6.52)	52.78 (6.88)	0.124	1.27 (0.94-1.71)
TPL_A2FG	97.70 (0.76)	97.77 (0.72)	97.57 (0.80)	0.00298	0.64 (0.48-0.86)
TPL_A2FS0G	94.18 (1.56)	94.27 (1.52)	94.02 (1.63)	0.115	0.81 (0.62-1.05)
TPL_A2FSG	98.04 (0.66)	98.11 (0.62)	97.92 (0.70)	0.00222	0.63 (0.47-0.85)
TPL_A2FS	53.46 (2.41)	53.64 (2.48)	53.18 (2.29)	0.0449	0.75 (0.56-0.99)
TPL_A2GS	54.73 (2.24)	54.86 (2.29)	54.52 (2.13)	0.11	0.80 (0.61-1.05)
LAGCa_A2FSB	53.77 (7.11)	53.42 (6.95)	54.36 (7.37)	0.016	1.48 (1.08-2.03)
LAGCa_A2FGS	93.79 (1.71)	93.78 (1.79)	93.82 (1.56)	0.689	0.95 (0.72-1.25)
LAGCb_CA2	96.81 (0.58)	96.77 (0.61)	96.88 (0.51)	0.124	1.23 (0.94-1.62)
LAGCb_CA3	3.19 (0.56)	3.23 (0.59)	3.11 (0.49)	0.0865	0.79 (0.61-1.03)
LAGCb_CB	52.62 (6.57)	52.31 (6.48)	53.14 (6.72)	0.0213	1.45 (1.06-1.99)
LAGCb_A2FSB	54.39 (6.70)	54.10 (6.61)	54.88 (6.85)	0.0258	1.43 (1.04-1.96)
LAGCb_A2FGS	92.87 (1.70)	92.82 (1.79)	92.94 (1.56)	0.992	1.00 (0.76-1.32)
LAGY_CA2	97.21 (0.38)	97.19 (0.39)	97.24 (0.35)	0.16	1.21 (0.93-1.59)
LAGY_CA3	2.78 (0.37)	2.80 (0.39)	2.75 (0.35)	0.149	0.82 (0.63-1.07)
LAGY_CF	97.84 (0.87)	97.91 (0.82)	97.73 (0.95)	0.0719	0.78 (0.60-1.02)
LAGY_CS	97.72 (0.96)	97.79 (0.93)	97.58 (1.00)	0.0373	0.75 (0.58-0.98)
LAGY_A2SF	97.72 (0.95)	97.79 (0.89)	97.60 (1.03)	0.0697	0.78 (0.60-1.02)
LAGY_A2B	61.40 (6.17)	61.15 (6.21)	61.82 (6.12)	0.0285	1.42 (1.04-1.95)
LAGY_A2FB	62.83 (6.40)	62.53 (6.40)	63.32 (6.40)	0.0208	1.45 (1.06-1.99)
LAGY_A2SB	60.47 (6.19)	60.24 (6.23)	60.86 (6.12)	0.0336	1.41 (1.03-1.93)
LAGY_A2FSB	61.92 (6.38)	61.64 (6.39)	62.38 (6.38)	0.023	1.44 (1.05-1.98)
LAGY_A2GS	87.37 (3.10)	87.54 (2.99)	87.08 (3.27)	0.0986	0.80 (0.61-1.04)
LAGY_A2FGS	88.18 (2.92)	88.34 (2.84)	87.92 (3.05)	0.0988	0.80 (0.61-1.04)
LSL_CG	91.64 (2.88)	91.88 (2.69)	91.24 (3.14)	0.0161	0.71 (0.53-0.94)
LSL_CS	84.99 (4.25)	85.32 (4.12)	84.43 (4.44)	0.0132	0.69 (0.52-0.93)
LSL_A2F0B	45.77 (7.09)	45.41 (7.06)	46.36 (7.16)	0.0199	1.45 (1.06-1.98)
LSL_A2F0SB	36.46 (6.33)	36.26 (6.47)	36.80 (6.12)	0.064	1.33 (0.98-1.79)
LSL_A2F0G	83.86 (4.25)	84.18 (4.11)	83.32 (4.45)	0.014	0.69 (0.52-0.93)
LSL_A2F0S0G	22.38 (2.02)	22.46 (1.76)	22.24 (2.41)	0.408	0.90 (0.69-1.16)
LSL_A2F0SG	94.60 (1.32)	94.67 (1.29)	94.48 (1.37)	0.0311	0.72 (0.53-0.97)
LSL_A2F0S	46.16 (2.77)	46.30 (2.73)	45.92 (2.83)	0.0483	0.74 (0.55-1.00)
LSL_A2F0GS	55.10 (0.88)	55.05 (0.87)	55.18 (0.89)	0.477	1.10 (0.84-1.45)
HYT_NS	266.85 (16.43)	267.01 (15.64)	266.58 (17.76)	0.539	0.92 (0.71-1.20)
HYT_NGal	390.71 (6.22)	390.80 (6.00)	390.56 (6.61)	0.896	0.98 (0.76-1.28)
HYT_NGalNAc	457.23 (3.76)	457.33 (3.68)	457.05 (3.90)	0.826	0.97 (0.75-1.26)
HYT_SperG	68.34 (4.75)	68.37 (4.50)	68.29 (5.15)	0.593	0.93 (0.71-1.21)
HYT_GalperGalNAc	85.45 (1.56)	85.45 (1.54)	85.46 (1.60)	0.971	1.00 (0.77-1.30)
HYT_GalNAcbiggerthanG	54.65 (4.63)	54.67 (4.59)	54.61 (4.73)	0.976	1.00 (0.77-1.29)
HYT_SbiggerthanG	1.36 (0.39)	1.35 (0.36)	1.38 (0.42)	0.878	1.02 (0.78-1.35)

## Sheet: S9
Supplementary table 9: Associations of IgA glycopeptides with surgery in CD and UC patients. The first tests are comparing distinct groups of patients who did not get surgery and patients who have already got suregery. The second test compares IgA glycopeptides of a unique group of patients with a sample from before surgery and one sample after surgery. Mean values and SD are displayed per group …
Association of IgA glycopeptides with surgery
Glycans / derived traits	mean of relative intensity (SD) %						p values (corrected for age and sex)				Odds ratios (CI) (corrected for age and sex)					Bonferroni method
	CD			UC			CD		UC		CD		UC			p value significance	0.05
	No surgery	Already had surgery	Got surgery after	No surgery	Already had surgery	Got surgery after	No vs after	Before vs after	No vs after	Before vs after	No vs after	Before vs after	No vs after	Before vs after		Bonferroni correction factor (2tests*45derived traits)	90
TPL_H4N5F1S0	1.03 (0.42)	1.20 (0.51)	1.24 (0.34)	0.98 (0.38)	1.22 (0.31)	1.13 (0.61)	0.402	0.774	0.631	0.306	1.36 (0.66-2.81)	1.13 (0.48-2.67)	1.37 (0.38-4.96)	5.45 (0.21-140.07)		corrected significance threshold	0.000555556
TPL_H5N5F1S0	7.94 (1.99)	9.06 (2.02)	10.14 (2.25)	7.82 (1.75)	8.70 (1.58)	8.09 (3.42)	0.0228	0.133	0.851	0.656	2.55 (1.14-5.72)	1.99 (0.81-4.91)	1.15 (0.27-4.79)	1.73 (0.16-19.30)		CD
TPL_H5N4F1S1	32.99 (6.25)	29.97 (5.02)	28.77 (6.54)	32.24 (5.47)	30.85 (8.18)	34.27 (1.14)	0.16	0.534	0.85	0.495	0.53 (0.22-1.28)	0.79 (0.37-1.68)	1.16 (0.26-5.22)	0.34 (0.02-7.55)		Significant derived traits	0
TPL_H4N5F1S1	3.58 (1.19)	4.08 (1.43)	4.27 (0.98)	3.43 (1.08)	4.34 (1.43)	4.15 (0.67)	0.254	0.535	0.295	1	1.49 (0.75-2.94)	1.30 (0.57-2.99)	2.06 (0.53-7.94)	-		Significant derived traits + direct traits	0
TPL_H5N5F1S1	36.70 (5.70)	39.57 (4.64)	40.64 (6.15)	38.08 (4.49)	37.35 (5.95)	38.36 (0.54)	0.116	0.6	0.654	0.461	2.06 (0.84-5.08)	1.21 (0.59-2.51)	1.41 (0.32-6.27)	-		UC
TPL_H5N4F1S2	10.78 (2.45)	9.28 (2.29)	8.01 (3.11)	10.52 (2.30)	10.30 (2.68)	8.61 (2.11)	0.0239	0.155	0.217	0.29	0.24 (0.07-0.83)	0.47 (0.16-1.33)	0.28 (0.04-2.13)	0.04 (0.00-15.24)		Significant derived traits	0
TPL_H6N5F1S1	1.20 (0.28)	1.21 (0.27)	1.13 (0.17)	1.28 (0.25)	1.13 (0.19)	1.05 (0.02)	0.465	0.373	0.33	0.948	0.73 (0.32-1.69)	0.68 (0.30-1.58)	0.41 (0.07-2.47)	0.94 (0.13-6.56)		Significant derived traits + direct traits	0
TPL_H5N5F1S2	5.30 (1.38)	5.43 (1.40)	4.63 (0.49)	5.45 (1.29)	5.46 (1.72)	4.23 (0.59)	0.169	0.134	0.294	0.799	0.52 (0.20-1.32)	0.47 (0.18-1.26)	0.33 (0.04-2.64)	0.69 (0.04-12.48)
LAGCa_H5N4F1S1	4.25 (1.06)	4.00 (1.07)	3.64 (1.04)	4.10 (1.01)	4.20 (1.38)	4.98 (0.66)	0.135	0.4	0.351	0.987	0.53 (0.23-1.22)	0.68 (0.28-1.67)	1.78 (0.53-5.96)	0.98 (0.06-14.91)
LAGCa_H5N4F1S2	41.39 (7.77)	36.49 (6.42)	33.84 (9.59)	42.13 (6.77)	38.37 (10.77)	38.77 (5.60)	0.0627	0.251	0.311	0.34	0.37 (0.13-1.05)	0.60 (0.25-1.44)	0.45 (0.09-2.13)	0.01 (0.00-233.13)
LAGCa_H5N5F1S1	7.96 (2.14)	9.18 (2.34)	9.98 (2.74)	8.13 (2.18)	8.83 (1.85)	9.06 (2.18)	0.0722	0.356	0.484	0.373	1.91 (0.94-3.87)	1.50 (0.63-3.58)	1.63 (0.42-6.39)	2.67 (0.31-23.14)
LAGCa_H5N5F1S2	45.91 (6.99)	49.78 (5.65)	51.85 (6.96)	45.29 (5.83)	48.21 (9.71)	47.21 (3.71)	0.0648	0.328	0.415	0.991	2.56 (0.94-6.93)	1.50 (0.67-3.37)	1.86 (0.42-8.26)	-
LAGCb_H5N4F1S1	5.16 (1.19)	4.87 (1.01)	4.67 (1.08)	5.00 (1.18)	5.23 (1.46)	5.32 (0.84)	0.239	0.578	0.917	0.554	0.60 (0.26-1.40)	0.80 (0.36-1.78)	1.07 (0.29-3.96)	0.30 (0.01-16.40)
LAGCb_H5N4F1S2	38.23 (6.90)	33.92 (5.69)	31.54 (8.90)	39.08 (6.00)	35.81 (9.27)	35.81 (4.80)	0.0645	0.261	0.296	0.336	0.38 (0.14-1.06)	0.60 (0.25-1.45)	0.43 (0.09-2.08)	-
LAGCb_H5N5F1S1	8.38 (2.25)	9.73 (2.49)	10.58 (2.71)	8.41 (2.09)	9.05 (1.63)	9.38 (2.62)	0.0863	0.323	0.457	0.275	1.89 (0.91-3.93)	1.55 (0.65-3.69)	1.75 (0.40-7.63)	3.68 (0.35-38.33)
LAGCb_H5N5F1S2	44.48 (6.70)	48.10 (5.16)	49.65 (6.85)	43.84 (5.20)	46.56 (8.60)	46.21 (2.99)	0.0878	0.433	0.317	0.998	2.29 (0.88-5.91)	1.38 (0.62-3.08)	2.19 (0.47-10.21)	-
LAGCb_H6N5F1S2	3.01 (0.57)	2.86 (0.60)	2.75 (0.43)	3.21 (0.56)	2.91 (0.43)	3.14 (0.84)	0.329	0.636	0.908	0.784	0.65 (0.27-1.55)	0.81 (0.34-1.93)	0.92 (0.23-3.73)	1.28 (0.22-7.43)
LAGY_H5N4F0S1	1.78 (0.64)	2.03 (0.79)	1.99 (1.40)	2.08 (0.78)	2.05 (0.44)	1.44 (0.87)	0.863	0.598	0.276	0.28	1.07 (0.48-2.42)	0.78 (0.32-1.94)	0.22 (0.01-3.33)	0.09 (0.00-6.98)
LAGY_H5N5F1S0	1.96 (0.82)	2.33 (0.82)	2.66 (1.50)	2.17 (0.84)	2.35 (0.62)	2.05 (1.63)	0.104	0.473	0.877	0.413	1.76 (0.89-3.47)	1.34 (0.60-2.96)	0.88 (0.19-4.18)	3.97 (0.15-107.45)
LAGY_H5N4F1S1	3.30 (0.86)	3.10 (0.81)	3.05 (1.01)	3.28 (0.78)	3.26 (1.15)	2.96 (1.08)	0.523	0.789	0.403	0.344	0.77 (0.34-1.73)	0.90 (0.42-1.93)	0.51 (0.10-2.49)	0.31 (0.03-3.53)
LAGY_H5N4F1S2	31.87 (6.95)	27.62 (5.67)	26.44 (8.93)	32.22 (5.79)	29.34 (8.92)	30.08 (4.84)	0.153	0.617	0.417	0.999	0.49 (0.18-1.30)	0.80 (0.33-1.91)	0.50 (0.10-2.63)	0.00 (0.00-Inf)
LAGY_H5N5F1S1	13.65 (3.48)	15.48 (3.72)	16.43 (4.94)	14.21 (3.21)	14.58 (3.20)	13.34 (4.52)	0.124	0.562	0.761	0.513	1.83 (0.85-3.96)	1.29 (0.54-3.06)	0.77 (0.15-4.01)	3.04 (0.11-85.01)
LAGY_H5N5F1S2	43.94 (5.89)	45.42 (5.90)	46.20 (8.29)	42.73 (5.02)	45.87 (7.20)	47.22 (1.34)	0.499	0.627	0.14	0.336	1.33 (0.58-3.07)	1.22 (0.55-2.67)	3.51 (0.66-18.55)	-
LAGY_H6N5F1S2	2.76 (0.40)	2.59 (0.42)	2.50 (0.37)	2.81 (0.36)	2.59 (0.30)	2.90 (0.24)	0.172	0.582	0.685	0.473	0.55 (0.23-1.30)	0.80 (0.36-1.78)	1.32 (0.34-5.16)	2.97 (0.15-58.14)
LSL_H3N5F0S0	7.98 (2.66)	9.12 (3.52)	10.23 (3.41)	8.10 (2.55)	9.42 (3.51)	7.59 (2.08)	0.128	0.303	0.882	0.528	1.65 (0.87-3.13)	1.51 (0.69-3.28)	0.88 (0.17-4.50)	7.72 (0.01-4437.07)
LSL_H4N5F0S0	6.71 (1.66)	7.67 (1.78)	8.06 (2.15)	6.49 (1.50)	7.54 (2.19)	6.91 (1.79)	0.185	0.485	0.587	0.235	1.69 (0.78-3.67)	1.35 (0.58-3.11)	1.53 (0.33-6.99)	-
LSL_H5N4F0S1	48.02 (6.83)	43.63 (5.70)	42.02 (8.55)	46.96 (6.08)	44.37 (10.16)	49.33 (6.48)	0.0809	0.464	0.788	0.545	0.45 (0.18-1.10)	0.74 (0.32-1.68)	1.24 (0.26-5.92)	0.20 (0.00-35.29)
LSL_H4N5F0S1	8.85 (1.88)	9.93 (1.75)	10.31 (2.38)	8.88 (1.81)	10.16 (2.95)	8.92 (1.60)	0.157	0.488	0.871	0.44	1.77 (0.80-3.91)	1.33 (0.59-3.02)	1.13 (0.25-5.10)	-
LSL_H5N5F0S1	20.46 (4.53)	22.23 (4.44)	22.34 (3.97)	21.67 (3.98)	20.88 (4.21)	20.68 (3.85)	0.375	0.972	0.916	0.461	1.45 (0.64-3.27)	0.99 (0.46-2.12)	0.92 (0.20-4.18)	2.69 (0.19-37.48)
LSL_H5N4F0S2	7.32 (1.58)	6.42 (1.52)	6.28 (2.45)	7.35 (1.67)	7.01 (1.53)	6.45 (1.88)	0.284	0.79	0.406	0.212	0.62 (0.26-1.49)	0.89 (0.37-2.11)	0.47 (0.08-2.80)	0.03 (0.00-7.04)
HYT_H3N3F0S3	2.64 (0.64)	2.52 (0.66)	2.67 (0.63)	2.58 (0.63)	2.64 (0.53)	3.33 (0.32)	0.999	0.374	0.159	1	1.00 (0.46-2.18)	1.44 (0.65-3.18)	2.88 (0.66-12.58)	-
HYT_H3N3F0S4	0.38 (0.12)	0.34 (0.10)	0.36 (0.12)	0.39 (0.13)	0.38 (0.08)	0.38 (0.10)	0.787	0.693	0.722	0.941	0.89 (0.39-2.06)	1.16 (0.55-2.48)	0.77 (0.18-3.33)	1.08 (0.13-9.13)
HYT_H3N4F0S2	2.31 (0.55)	2.39 (0.52)	2.58 (0.82)	2.22 (0.54)	2.22 (0.46)	3.00 (0.18)	0.385	0.303	0.0595	0.999	1.42 (0.65-3.12)	1.57 (0.66-3.72)	3.79 (0.95-15.17)	-
HYT_H3N4F0S3	3.77 (1.24)	4.10 (1.36)	3.73 (1.36)	3.93 (1.21)	3.92 (0.95)	4.64 (0.69)	0.587	0.485	0.46	0.384	0.80 (0.35-1.81)	0.75 (0.34-1.67)	1.65 (0.44-6.29)	2.99 (0.25-35.18)
HYT_H3N4F0S4	0.28 (0.12)	0.29 (0.12)	0.25 (0.11)	0.30 (0.12)	0.30 (0.10)	0.28 (0.09)	0.324	0.322	0.587	0.633	0.63 (0.26-1.57)	0.65 (0.27-1.53)	0.66 (0.14-3.00)	0.62 (0.09-4.46)
HYT_H3N5F0S1	1.38 (0.43)	1.48 (0.33)	1.51 (0.32)	1.36 (0.41)	1.22 (0.35)	1.50 (0.00)	0.565	0.947	0.458	0.246	1.26 (0.57-2.76)	1.03 (0.48-2.19)	1.62 (0.45-5.75)	8.96 (0.22-365.39)
HYT_H3N5F0S2	4.25 (1.19)	4.64 (1.20)	4.27 (1.36)	4.38 (1.14)	4.18 (0.79)	4.90 (0.59)	0.888	0.37	0.465	0.419	0.94 (0.42-2.11)	0.71 (0.33-1.51)	1.70 (0.41-7.06)	2.65 (0.25-28.03)
HYT_H3N5F0S3	3.53 (1.45)	3.90 (1.41)	3.20 (1.60)	3.76 (1.40)	3.72 (1.08)	4.04 (0.37)	0.384	0.21	0.848	0.87	0.68 (0.29-1.61)	0.60 (0.27-1.34)	1.14 (0.30-4.24)	1.15 (0.22-5.87)
HYT_H3N6F0S1	0.55 (0.14)	0.58 (0.18)	0.51 (0.09)	0.54 (0.15)	0.51 (0.10)	0.40 (0.17)	0.631	0.235	0.213	0.999	0.82 (0.37-1.83)	0.60 (0.26-1.40)	0.27 (0.04-2.11)	0.00 (0.00-Inf)
HYT_H4N4F0S1	4.91 (1.88)	4.75 (1.91)	5.73 (2.28)	4.30 (1.66)	4.26 (1.39)	4.02 (0.48)	0.104	0.257	0.954	0.766	1.99 (0.87-4.54)	1.57 (0.72-3.43)	0.96 (0.23-3.94)	1.58 (0.08-32.61)
HYT_H4N4F0S2	9.32 (1.76)	8.94 (1.69)	10.31 (1.80)	8.79 (1.63)	9.16 (1.29)	9.37 (0.23)	0.0764	0.0556	0.515	0.634	2.16 (0.92-5.04)	2.37 (0.98-5.73)	1.52 (0.43-5.41)	1.65 (0.21-12.95)
HYT_H4N4F0S3	9.39 (0.95)	9.21 (0.75)	9.42 (0.83)	9.50 (0.86)	9.82 (0.85)	10.07 (0.05)	0.968	0.343	0.404	0.663	1.01 (0.49-2.10)	1.49 (0.65-3.41)	1.84 (0.44-7.66)	1.79 (0.13-24.71)
HYT_H4N4F0S4	7.80 (1.97)	7.75 (1.91)	6.98 (1.39)	8.41 (1.92)	8.26 (1.73)	8.31 (0.23)	0.144	0.333	0.801	0.844	0.48 (0.18-1.29)	0.64 (0.26-1.57)	0.84 (0.22-3.24)	1.24 (0.15-10.18)
HYT_H4N4F0S5	0.54 (0.18)	0.55 (0.18)	0.45 (0.09)	0.62 (0.20)	0.60 (0.19)	0.46 (0.08)	0.136	0.146	0.183	0.383	0.41 (0.12-1.33)	0.48 (0.18-1.29)	0.28 (0.04-1.83)	0.26 (0.01-5.32)
HYT_H4N5F0S1	6.71 (2.35)	6.55 (2.30)	7.46 (2.42)	5.99 (2.12)	5.99 (2.00)	5.34 (0.68)	0.154	0.369	0.792	0.634	1.77 (0.81-3.85)	1.42 (0.66-3.04)	0.82 (0.18-3.71)	0.47 (0.02-10.57)
HYT_H4N5F0S2	10.41 (1.58)	10.29 (1.56)	10.56 (0.84)	10.00 (1.53)	10.16 (1.69)	9.83 (0.52)	0.527	0.696	0.968	0.538	1.30 (0.58-2.89)	1.17 (0.54-2.54)	1.03 (0.26-4.06)	0.34 (0.01-10.81)
HYT_H4N5F0S3	11.73 (0.94)	11.70 (1.05)	10.91 (1.44)	11.87 (0.98)	12.11 (0.92)	12.17 (0.10)	0.0118	0.101	0.744	1	0.37 (0.17-0.80)	0.54 (0.26-1.13)	1.31 (0.26-6.53)	0.00 (0.00-Inf)
HYT_H4N5F0S4	7.85 (2.32)	8.07 (2.25)	6.70 (1.75)	8.58 (2.20)	8.21 (1.79)	7.64 (0.34)	0.0902	0.127	0.414	0.655	0.42 (0.15-1.15)	0.48 (0.19-1.23)	0.57 (0.14-2.22)	0.63 (0.08-4.82)
HYT_H4N6F0S2	0.68 (0.17)	0.70 (0.19)	0.59 (0.09)	0.69 (0.15)	0.68 (0.18)	0.61 (0.21)	0.171	0.122	0.487	0.998	0.55 (0.23-1.30)	0.48 (0.19-1.21)	0.60 (0.14-2.57)	0.00 (0.00-Inf)
HYT_H4N6F0S3	0.54 (0.18)	0.58 (0.19)	0.43 (0.15)	0.60 (0.17)	0.54 (0.11)	0.47 (0.11)	0.0485	0.0551	0.235	0.196	0.36 (0.13-0.99)	0.39 (0.15-1.02)	0.44 (0.11-1.71)	0.08 (0.00-3.57)
HYT_H5N5F0S1	1.03 (0.44)	0.98 (0.44)	1.14 (0.52)	0.90 (0.36)	0.94 (0.34)	0.78 (0.03)	0.204	0.381	0.749	0.728	1.69 (0.75-3.81)	1.42 (0.65-3.09)	0.77 (0.16-3.76)	0.63 (0.05-8.58)
HYT_H5N5F0S2	2.97 (0.87)	2.84 (0.97)	3.33 (1.08)	2.81 (0.80)	2.89 (0.63)	2.30 (0.15)	0.0865	0.215	0.455	0.343	2.04 (0.90-4.63)	1.60 (0.76-3.35)	0.52 (0.09-2.90)	0.20 (0.01-5.55)
HYT_H5N5F0S3	3.37 (0.64)	3.19 (0.64)	3.35 (0.55)	3.38 (0.66)	3.53 (0.46)	2.94 (0.01)	0.737	0.46	0.382	0.248	1.15 (0.51-2.57)	1.33 (0.63-2.82)	0.51 (0.12-2.28)	0.27 (0.03-2.51)
HYT_H5N5F0S4	2.71 (0.62)	2.57 (0.56)	2.49 (0.45)	2.87 (0.63)	2.88 (0.60)	2.43 (0.14)	0.351	0.702	0.283	0.456	0.66 (0.27-1.59)	0.85 (0.37-1.96)	0.41 (0.08-2.10)	0.04 (0.00-192.40)
HYT_H5N6F0S3	0.23 (0.07)	0.24 (0.08)	0.20 (0.04)	0.26 (0.07)	0.24 (0.04)	0.16 (0.03)	0.203	0.148	0.0706	1	0.55 (0.22-1.38)	0.46 (0.16-1.32)	0.17 (0.02-1.16)	-
TPL_CA2	98.80 (0.28)	98.79 (0.28)	98.87 (0.18)	98.73 (0.25)	98.86 (0.20)	98.95 (0.02)	0.481	0.377	0.347	0.913	1.35 (0.59-3.12)	1.46 (0.63-3.35)	2.34 (0.40-13.83)	1.12 (0.15-8.15)
TPL_CA3	1.20 (0.28)	1.21 (0.27)	1.13 (0.17)	1.28 (0.25)	1.13 (0.19)	1.05 (0.02)	0.465	0.373	0.33	0.948	0.73 (0.32-1.69)	0.68 (0.30-1.58)	0.41 (0.07-2.47)	0.94 (0.13-6.56)
TPL_CB	54.74 (7.79)	59.54 (6.16)	62.03 (8.72)	55.92 (6.42)	57.31 (9.92)	56.26 (3.70)	0.0515	0.313	0.684	0.609	2.73 (0.99-7.51)	1.50 (0.68-3.32)	1.39 (0.29-6.67)	-
TPL_CS	90.97 (2.40)	89.69 (2.34)	88.46 (2.66)	91.10 (2.11)	90.08 (1.86)	91.05 (3.70)	0.0454	0.153	0.995	0.724	0.46 (0.21-0.98)	0.53 (0.22-1.27)	1.00 (0.23-4.34)	0.63 (0.05-7.93)
TPL_A2FB	55.43 (7.98)	60.28 (6.31)	62.76 (8.88)	56.66 (6.56)	57.99 (10.11)	56.86 (3.73)	0.0552	0.327	0.704	0.557	2.67 (0.98-7.27)	1.48 (0.67-3.27)	1.35 (0.28-6.50)	-
TPL_A2FSB	50.98 (8.15)	55.70 (6.52)	57.97 (9.02)	52.45 (6.67)	53.44 (10.21)	52.41 (1.90)	0.0653	0.388	0.724	0.442	2.44 (0.95-6.29)	1.40 (0.65-2.98)	1.32 (0.28-6.24)	-
TPL_A2FG	97.63 (0.84)	97.32 (0.95)	97.21 (0.59)	97.73 (0.75)	97.17 (0.91)	97.31 (0.62)	0.334	0.59	0.365	0.999	0.71 (0.36-1.42)	0.79 (0.34-1.85)	0.53 (0.14-2.08)	0.00 (0.00-Inf)
TPL_A2FS0G	94.14 (1.70)	93.84 (1.87)	93.54 (1.97)	94.21 (1.58)	93.47 (1.49)	93.80 (0.27)	0.574	0.662	0.715	0.571	0.82 (0.41-1.64)	0.85 (0.40-1.79)	0.77 (0.19-3.15)	0.45 (0.03-7.10)
TPL_A2FSG	97.98 (0.72)	97.65 (0.88)	97.58 (0.60)	98.07 (0.64)	97.54 (0.85)	97.68 (0.43)	0.28	0.605	0.325	1	0.69 (0.35-1.35)	0.80 (0.34-1.86)	0.50 (0.13-1.97)	0.00 (0.00-Inf)
TPL_A2FS	53.64 (2.48)	52.20 (2.69)	50.69 (2.75)	53.61 (2.41)	52.99 (2.12)	51.96 (3.21)	0.0171	0.121	0.367	0.26	0.32 (0.12-0.82)	0.46 (0.17-1.23)	0.46 (0.09-2.47)	0.23 (0.02-2.94)
TPL_A2GS	54.94 (2.33)	53.64 (2.42)	52.30 (2.52)	54.86 (2.23)	54.54 (2.04)	53.38 (2.96)	0.0174	0.136	0.398	0.288	0.33 (0.13-0.82)	0.46 (0.17-1.27)	0.50 (0.10-2.48)	0.25 (0.02-3.20)
LAGCa_A2FSB	54.04 (8.02)	59.11 (6.61)	62.38 (9.49)	53.42 (6.98)	57.18 (11.45)	56.34 (6.27)	0.0336	0.182	0.353	0.33	3.24 (1.10-9.58)	1.81 (0.76-4.34)	2.07 (0.44-9.66)	-
LAGCa_A2FGS	94.02 (1.51)	93.35 (1.80)	93.10 (1.82)	93.90 (1.71)	93.67 (0.79)	93.07 (1.03)	0.239	0.733	0.499	0.371	0.63 (0.29-1.36)	0.87 (0.38-1.96)	0.63 (0.17-2.38)	0.35 (0.03-3.50)
LAGCb_CA2	96.99 (0.60)	97.12 (0.65)	97.27 (0.43)	96.78 (0.58)	97.08 (0.48)	96.90 (0.76)	0.306	0.561	0.84	0.864	1.58 (0.66-3.80)	1.30 (0.54-3.10)	1.16 (0.28-4.85)	0.86 (0.15-5.04)
LAGCb_CA3	3.01 (0.57)	2.86 (0.60)	2.75 (0.43)	3.21 (0.56)	2.91 (0.43)	3.14 (0.84)	0.329	0.636	0.908	0.784	0.65 (0.27-1.55)	0.81 (0.34-1.93)	0.92 (0.23-3.73)	1.28 (0.22-7.43)
LAGCb_CB	53.08 (7.64)	57.81 (6.21)	60.67 (9.27)	52.28 (6.46)	55.63 (10.17)	55.80 (6.07)	0.0409	0.223	0.276	0.265	2.86 (1.04-7.80)	1.71 (0.72-4.04)	2.43 (0.49-12.04)	-
LAGCb_A2FSB	54.75 (7.78)	59.58 (6.21)	62.41 (9.43)	54.06 (6.59)	57.36 (10.48)	57.63 (5.77)	0.0415	0.229	0.275	0.277	2.85 (1.04-7.79)	1.69 (0.72-4.00)	2.43 (0.49-12.02)	-
LAGCb_A2FGS	92.98 (1.67)	92.36 (1.87)	92.01 (1.64)	92.99 (1.71)	92.66 (0.65)	92.48 (1.56)	0.208	0.645	0.735	0.564	0.63 (0.31-1.29)	0.83 (0.37-1.85)	0.79 (0.20-3.11)	0.56 (0.08-4.06)
LAGY_CA2	97.24 (0.40)	97.40 (0.43)	97.50 (0.36)	97.19 (0.37)	97.40 (0.29)	97.10 (0.26)	0.175	0.568	0.69	0.465	1.82 (0.77-4.32)	1.26 (0.57-2.83)	0.76 (0.19-2.96)	0.36 (0.02-5.69)
LAGY_CA3	2.76 (0.40)	2.59 (0.42)	2.50 (0.37)	2.81 (0.36)	2.59 (0.30)	2.90 (0.24)	0.172	0.582	0.685	0.473	0.55 (0.23-1.30)	0.80 (0.36-1.78)	1.32 (0.34-5.16)	2.97 (0.15-58.14)
LAGY_CF	98.20 (0.71)	97.94 (0.82)	98.47 (0.85)	97.88 (0.85)	97.91 (0.47)	98.53 (1.03)	0.148	0.11	0.306	0.368	2.37 (0.74-7.66)	3.63 (0.75-17.57)	3.83 (0.29-49.95)	4.76 (0.16-141.90)
LAGY_CS	98.01 (0.92)	97.61 (0.91)	97.30 (1.62)	97.79 (0.90)	97.65 (0.63)	97.89 (1.80)	0.133	0.558	0.912	0.343	0.59 (0.29-1.18)	0.79 (0.36-1.74)	1.09 (0.22-5.35)	0.23 (0.01-4.71)
LAGY_A2SF	98.10 (0.76)	97.82 (0.90)	98.39 (0.92)	97.75 (0.92)	97.80 (0.50)	98.44 (1.12)	0.151	0.112	0.319	0.397	2.38 (0.73-7.80)	3.64 (0.74-17.94)	3.69 (0.28-48.19)	4.17 (0.15-113.81)
LAGY_A2B	61.59 (7.23)	65.97 (5.97)	67.12 (8.76)	61.06 (6.03)	64.24 (10.07)	64.77 (3.97)	0.157	0.607	0.237	0.999	2.02 (0.76-5.34)	1.25 (0.53-2.97)	2.77 (0.51-15.02)	-
LAGY_A2FB	62.84 (7.42)	67.53 (6.34)	68.86 (8.95)	62.46 (6.23)	65.59 (10.30)	65.77 (4.65)	0.125	0.587	0.283	0.999	2.18 (0.81-5.88)	1.27 (0.54-3.00)	2.53 (0.46-13.77)	-
LAGY_A2SB	60.57 (7.46)	65.05 (5.94)	66.22 (8.87)	60.15 (6.05)	63.42 (10.16)	64.06 (3.46)	0.158	0.592	0.22	0.999	2.02 (0.76-5.39)	1.26 (0.54-2.98)	2.85 (0.54-15.16)	-
LAGY_A2FSB	61.83 (7.64)	66.64 (6.27)	67.99 (8.99)	61.56 (6.22)	64.78 (10.39)	65.08 (4.14)	0.124	0.571	0.259	0.999	2.20 (0.80-6.04)	1.28 (0.54-3.04)	2.64 (0.49-14.33)	-
LAGY_A2GS	88.32 (3.15)	86.98 (3.22)	86.01 (5.35)	87.60 (2.93)	87.45 (1.86)	88.67 (5.53)	0.148	0.606	0.618	0.649	0.57 (0.27-1.22)	0.80 (0.35-1.83)	1.56 (0.27-9.09)	0.52 (0.03-8.90)
LAGY_A2FGS	88.94 (3.13)	87.71 (3.07)	86.84 (4.89)	88.40 (2.76)	88.24 (1.81)	89.25 (5.22)	0.177	0.624	0.677	0.572	0.61 (0.29-1.25)	0.81 (0.35-1.86)	1.44 (0.26-7.96)	0.45 (0.03-7.31)
LSL_CG	91.99 (2.74)	90.54 (4.05)	89.42 (3.85)	91.74 (2.84)	90.28 (3.81)	92.48 (1.64)	0.0679	0.355	0.803	0.692	0.54 (0.27-1.05)	0.69 (0.32-1.51)	1.24 (0.23-6.64)	0.41 (0.00-34.36)
LSL_CS	85.07 (4.35)	82.65 (5.72)	81.22 (5.81)	85.16 (4.20)	82.67 (5.95)	85.66 (3.11)	0.116	0.407	0.965	0.589	0.56 (0.28-1.15)	0.71 (0.32-1.59)	1.04 (0.22-4.88)	0.07 (0.00-1148.56)
LSL_A2F0B	44.43 (7.59)	49.63 (6.68)	51.28 (10.07)	45.45 (6.94)	48.03 (11.20)	44.60 (9.46)	0.0842	0.499	0.922	0.357	2.24 (0.90-5.61)	1.34 (0.58-3.11)	1.08 (0.22-5.21)	-
LSL_A2F0SB	34.91 (7.24)	39.45 (6.17)	40.83 (8.74)	36.20 (6.22)	38.02 (9.77)	35.16 (8.20)	0.0957	0.563	0.959	0.384	2.10 (0.88-5.03)	1.27 (0.57-2.85)	1.04 (0.22-4.94)	8.01 (0.07-867.60)
LSL_A2F0G	84.05 (4.31)	81.59 (5.56)	80.25 (5.82)	84.03 (4.20)	81.54 (6.20)	84.67 (3.23)	0.108	0.423	0.928	0.608	0.55 (0.27-1.14)	0.72 (0.33-1.60)	1.08 (0.22-5.25)	0.03 (0.00-15814.11)
LSL_A2F0S0G	22.96 (2.34)	23.28 (2.29)	22.04 (1.71)	22.36 (2.02)	22.21 (1.87)	23.54 (0.01)	0.326	0.112	0.471	0.741	0.71 (0.36-1.41)	0.52 (0.24-1.16)	1.73 (0.39-7.70)	1.44 (0.16-12.66)
LSL_A2F0SG	94.65 (1.34)	93.85 (1.41)	93.47 (1.88)	94.66 (1.30)	93.77 (2.17)	94.68 (1.19)	0.0877	0.388	0.905	0.375	0.50 (0.22-1.11)	0.70 (0.31-1.58)	0.91 (0.19-4.25)	0.02 (0.00-103.14)
LSL_A2F0S	46.19 (2.79)	44.52 (3.47)	43.73 (3.88)	46.29 (2.76)	44.89 (3.60)	46.09 (2.40)	0.116	0.461	0.828	0.261	0.54 (0.25-1.17)	0.73 (0.32-1.67)	0.84 (0.18-3.95)	-
LSL_A2F0GS	55.07 (0.85)	54.66 (0.88)	54.64 (1.31)	55.14 (0.89)	55.11 (0.69)	54.39 (0.96)	0.499	0.933	0.244	0.998	0.76 (0.34-1.70)	0.96 (0.42-2.23)	0.33 (0.05-2.11)	0.00 (0.00-Inf)
HYT_NS	260.57 (17.70)	261.54 (17.03)	251.79 (16.56)	266.66 (16.66)	266.10 (14.34)	265.98 (4.36)	0.0687	0.182	0.787	0.989	0.44 (0.18-1.06)	0.56 (0.24-1.31)	0.83 (0.22-3.12)	0.99 (0.12-7.83)
HYT_NGal	391.15 (6.33)	389.14 (6.90)	391.45 (7.47)	390.61 (6.29)	391.26 (4.88)	385.95 (2.36)	0.562	0.382	0.328	0.332	1.27 (0.56-2.90)	1.41 (0.65-3.07)	0.51 (0.13-1.98)	0.30 (0.03-3.38)
HYT_NGalNAc	456.89 (4.01)	457.62 (4.00)	455.11 (4.04)	457.38 (3.73)	456.69 (3.52)	453.53 (1.18)	0.251	0.0726	0.206	1	0.64 (0.30-1.37)	0.47 (0.20-1.07)	0.38 (0.08-1.70)	-
HYT_SperG	66.69 (5.23)	67.20 (5.18)	64.31 (5.34)	68.31 (4.84)	67.99 (4.07)	68.96 (1.49)	0.0804	0.19	0.988	0.767	0.45 (0.19-1.10)	0.57 (0.25-1.32)	0.99 (0.25-3.88)	1.41 (0.15-13.63)
HYT_GalperGalNAc	85.58 (1.63)	84.97 (1.61)	85.97 (1.86)	85.41 (1.57)	85.59 (1.10)	85.08 (0.18)	0.361	0.111	0.756	0.866	1.45 (0.66-3.20)	1.87 (0.87-4.03)	0.80 (0.20-3.17)	0.85 (0.14-5.31)
HYT_GalNAcbiggerthanG	54.41 (4.81)	55.89 (4.61)	53.12 (5.14)	54.79 (4.66)	54.36 (3.23)	55.34 (0.35)	0.321	0.116	0.858	0.807	0.67 (0.30-1.48)	0.54 (0.25-1.16)	1.13 (0.29-4.41)	0.74 (0.07-7.91)
HYT_SbiggerthanG	1.22 (0.36)	1.22 (0.36)	1.08 (0.21)	1.35 (0.39)	1.33 (0.34)	1.15 (0.28)	0.197	0.255	0.293	0.465	0.48 (0.16-1.46)	0.60 (0.25-1.45)	0.39 (0.07-2.24)	0.46 (0.06-3.76)

[truncated: 1 more sheets: S10]
